# Supplementary material for: When to mob? plasticity of antipredator behavior in common ravens’ families (Corvus corax) across offspring development
Source: Anim Cogn. 2025 Jul 3;28(1):55. doi: 10.1007/s10071-025-01976-9 (PMC12226649; doi:10.1007/s10071-025-01976-9)
Supplement: Supplementary file 1 — Supplementary Material 1 [file 10071_2025_1976_MOESM1_ESM.csv]

Title	Type	Subject	Behaviour	Postion	Value	Date	Sex	Group_Parents	Age_Class	Station	Presentation	Period
2022-04-27_Silvia_RufusMuniaSmaugRahegal_Coder-Anne_corrected.arch	Frequencies	Munia	Mask	Position 1	0	2022-04-27	female	RuMu	adult	TGS	2	early
2022-04-27_Silvia_RufusMuniaSmaugRahegal_Coder-Anne_corrected.arch	Frequencies	Munia	Mask	Position 2	0	2022-04-27	female	RuMu	adult	TGS	2	early
2022-04-27_Silvia_RufusMuniaSmaugRahegal_Coder-Anne_corrected.arch	Frequencies	Munia	Approach	Position 1	2	2022-04-27	female	RuMu	adult	TGS	2	early
2022-04-27_Silvia_RufusMuniaSmaugRahegal_Coder-Anne_corrected.arch	Frequencies	Munia	Approach	Position 2	2	2022-04-27	female	RuMu	adult	TGS	2	early
2022-04-27_Silvia_RufusMuniaSmaugRahegal_Coder-Anne_corrected.arch	Frequencies	Munia	Proximity	Position 1	2	2022-04-27	female	RuMu	adult	TGS	2	early
2022-04-27_Silvia_RufusMuniaSmaugRahegal_Coder-Anne_corrected.arch	Frequencies	Munia	Proximity	Position 2	1	2022-04-27	female	RuMu	adult	TGS	2	early
2022-04-27_Silvia_RufusMuniaSmaugRahegal_Coder-Anne_corrected.arch	Frequencies	Munia	Scolding	Position 1	2	2022-04-27	female	RuMu	adult	TGS	2	early
2022-04-27_Silvia_RufusMuniaSmaugRahegal_Coder-Anne_corrected.arch	Frequencies	Munia	Scolding	Position 2	1	2022-04-27	female	RuMu	adult	TGS	2	early
2022-04-27_Silvia_RufusMuniaSmaugRahegal_Coder-Anne_corrected.arch	Frequencies	Munia	Ground	Position 1	0	2022-04-27	female	RuMu	adult	TGS	2	early
2022-04-27_Silvia_RufusMuniaSmaugRahegal_Coder-Anne_corrected.arch	Frequencies	Munia	Ground	Position 2	0	2022-04-27	female	RuMu	adult	TGS	2	early
2022-04-27_Silvia_RufusMuniaSmaugRahegal_Coder-Anne_corrected.arch	Frequencies	Munia	Out of Sight	Position 1	0	2022-04-27	female	RuMu	adult	TGS	2	early
2022-04-27_Silvia_RufusMuniaSmaugRahegal_Coder-Anne_corrected.arch	Frequencies	Munia	Out of Sight	Position 2	0	2022-04-27	female	RuMu	adult	TGS	2	early
2022-04-27_Silvia_RufusMuniaSmaugRahegal_Coder-Anne_corrected.arch	Frequencies	Munia	Other Call	Position 1	0	2022-04-27	female	RuMu	adult	TGS	2	early
2022-04-27_Silvia_RufusMuniaSmaugRahegal_Coder-Anne_corrected.arch	Frequencies	Munia	Other Call	Position 2	0	2022-04-27	female	RuMu	adult	TGS	2	early
2022-04-27_Silvia_RufusMuniaSmaugRahegal_Coder-Anne_corrected.arch	Frequencies	Munia	Investigate	Position 1	0	2022-04-27	female	RuMu	adult	TGS	2	early
2022-04-27_Silvia_RufusMuniaSmaugRahegal_Coder-Anne_corrected.arch	Frequencies	Munia	Investigate	Position 2	0	2022-04-27	female	RuMu	adult	TGS	2	early
2022-04-27_Silvia_RufusMuniaSmaugRahegal_Coder-Anne_corrected.arch	Frequencies	Munia	Crouch	Position 1	0	2022-04-27	female	RuMu	adult	TGS	2	early
2022-04-27_Silvia_RufusMuniaSmaugRahegal_Coder-Anne_corrected.arch	Frequencies	Munia	Crouch	Position 2	0	2022-04-27	female	RuMu	adult	TGS	2	early
2022-04-27_Silvia_RufusMuniaSmaugRahegal_Coder-Anne_corrected.arch	Frequencies	Munia	Ignore	Position 1	0	2022-04-27	female	RuMu	adult	TGS	2	early
2022-04-27_Silvia_RufusMuniaSmaugRahegal_Coder-Anne_corrected.arch	Frequencies	Munia	Ignore	Position 2	0	2022-04-27	female	RuMu	adult	TGS	2	early
2022-04-27_Silvia_RufusMuniaSmaugRahegal_Coder-Anne_corrected.arch	Durations	Munia	Mask	Position 1	0	2022-04-27	female	RuMu	adult	TGS	2	early
2022-04-27_Silvia_RufusMuniaSmaugRahegal_Coder-Anne_corrected.arch	Durations	Munia	Mask	Position 2	0	2022-04-27	female	RuMu	adult	TGS	2	early
2022-04-27_Silvia_RufusMuniaSmaugRahegal_Coder-Anne_corrected.arch	Durations	Munia	Approach	Position 1	0.4	2022-04-27	female	RuMu	adult	TGS	2	early
2022-04-27_Silvia_RufusMuniaSmaugRahegal_Coder-Anne_corrected.arch	Durations	Munia	Approach	Position 2	0.4	2022-04-27	female	RuMu	adult	TGS	2	early
2022-04-27_Silvia_RufusMuniaSmaugRahegal_Coder-Anne_corrected.arch	Durations	Munia	Proximity	Position 1	103	2022-04-27	female	RuMu	adult	TGS	2	early
2022-04-27_Silvia_RufusMuniaSmaugRahegal_Coder-Anne_corrected.arch	Durations	Munia	Proximity	Position 2	138.2	2022-04-27	female	RuMu	adult	TGS	2	early
2022-04-27_Silvia_RufusMuniaSmaugRahegal_Coder-Anne_corrected.arch	Durations	Munia	Scolding	Position 1	154.6	2022-04-27	female	RuMu	adult	TGS	2	early
2022-04-27_Silvia_RufusMuniaSmaugRahegal_Coder-Anne_corrected.arch	Durations	Munia	Scolding	Position 2	138.2	2022-04-27	female	RuMu	adult	TGS	2	early
2022-04-27_Silvia_RufusMuniaSmaugRahegal_Coder-Anne_corrected.arch	Durations	Munia	Ground	Position 1	0	2022-04-27	female	RuMu	adult	TGS	2	early
2022-04-27_Silvia_RufusMuniaSmaugRahegal_Coder-Anne_corrected.arch	Durations	Munia	Ground	Position 2	0	2022-04-27	female	RuMu	adult	TGS	2	early
2022-04-27_Silvia_RufusMuniaSmaugRahegal_Coder-Anne_corrected.arch	Durations	Munia	Out of Sight	Position 1	0	2022-04-27	female	RuMu	adult	TGS	2	early
2022-04-27_Silvia_RufusMuniaSmaugRahegal_Coder-Anne_corrected.arch	Durations	Munia	Out of Sight	Position 2	0	2022-04-27	female	RuMu	adult	TGS	2	early
2022-04-27_Silvia_RufusMuniaSmaugRahegal_Coder-Anne_corrected.arch	Durations	Munia	Other Call	Position 1	0	2022-04-27	female	RuMu	adult	TGS	2	early
2022-04-27_Silvia_RufusMuniaSmaugRahegal_Coder-Anne_corrected.arch	Durations	Munia	Other Call	Position 2	0	2022-04-27	female	RuMu	adult	TGS	2	early
2022-04-27_Silvia_RufusMuniaSmaugRahegal_Coder-Anne_corrected.arch	Durations	Munia	Investigate	Position 1	0	2022-04-27	female	RuMu	adult	TGS	2	early
2022-04-27_Silvia_RufusMuniaSmaugRahegal_Coder-Anne_corrected.arch	Durations	Munia	Investigate	Position 2	0	2022-04-27	female	RuMu	adult	TGS	2	early
2022-04-27_Silvia_RufusMuniaSmaugRahegal_Coder-Anne_corrected.arch	Durations	Munia	Crouch	Position 1	0	2022-04-27	female	RuMu	adult	TGS	2	early
2022-04-27_Silvia_RufusMuniaSmaugRahegal_Coder-Anne_corrected.arch	Durations	Munia	Crouch	Position 2	0	2022-04-27	female	RuMu	adult	TGS	2	early
2022-04-27_Silvia_RufusMuniaSmaugRahegal_Coder-Anne_corrected.arch	Durations	Munia	Ignore	Position 1	0	2022-04-27	female	RuMu	adult	TGS	2	early
2022-04-27_Silvia_RufusMuniaSmaugRahegal_Coder-Anne_corrected.arch	Durations	Munia	Ignore	Position 2	0	2022-04-27	female	RuMu	adult	TGS	2	early
2022-04-27_Silvia_RufusMuniaSmaugRahegal_Coder-Anne_corrected.arch	Durations	Munia	Total Time	Position 1	154.8	2022-04-27	female	RuMu	adult	TGS	2	early
2022-04-27_Silvia_RufusMuniaSmaugRahegal_Coder-Anne_corrected.arch	Durations	Munia	Total Time	Position 2	138.2	2022-04-27	female	RuMu	adult	TGS	2	early
2022-04-27_Silvia_RufusMuniaSmaugRahegal_Coder-Anne_corrected.arch	Percentages	Munia	Mask	Position 1	0	2022-04-27	female	RuMu	adult	TGS	2	early
2022-04-27_Silvia_RufusMuniaSmaugRahegal_Coder-Anne_corrected.arch	Percentages	Munia	Mask	Position 2	0	2022-04-27	female	RuMu	adult	TGS	2	early
2022-04-27_Silvia_RufusMuniaSmaugRahegal_Coder-Anne_corrected.arch	Percentages	Munia	Approach	Position 1	0.26	2022-04-27	female	RuMu	adult	TGS	2	early
2022-04-27_Silvia_RufusMuniaSmaugRahegal_Coder-Anne_corrected.arch	Percentages	Munia	Approach	Position 2	0.29	2022-04-27	female	RuMu	adult	TGS	2	early
2022-04-27_Silvia_RufusMuniaSmaugRahegal_Coder-Anne_corrected.arch	Percentages	Munia	Proximity	Position 1	66.54	2022-04-27	female	RuMu	adult	TGS	2	early
2022-04-27_Silvia_RufusMuniaSmaugRahegal_Coder-Anne_corrected.arch	Percentages	Munia	Proximity	Position 2	100	2022-04-27	female	RuMu	adult	TGS	2	early
2022-04-27_Silvia_RufusMuniaSmaugRahegal_Coder-Anne_corrected.arch	Percentages	Munia	Scolding	Position 1	99.87	2022-04-27	female	RuMu	adult	TGS	2	early
2022-04-27_Silvia_RufusMuniaSmaugRahegal_Coder-Anne_corrected.arch	Percentages	Munia	Scolding	Position 2	100	2022-04-27	female	RuMu	adult	TGS	2	early
2022-04-27_Silvia_RufusMuniaSmaugRahegal_Coder-Anne_corrected.arch	Percentages	Munia	Ground	Position 1	0	2022-04-27	female	RuMu	adult	TGS	2	early
2022-04-27_Silvia_RufusMuniaSmaugRahegal_Coder-Anne_corrected.arch	Percentages	Munia	Ground	Position 2	0	2022-04-27	female	RuMu	adult	TGS	2	early
2022-04-27_Silvia_RufusMuniaSmaugRahegal_Coder-Anne_corrected.arch	Percentages	Munia	Out of Sight	Position 1	0	2022-04-27	female	RuMu	adult	TGS	2	early
2022-04-27_Silvia_RufusMuniaSmaugRahegal_Coder-Anne_corrected.arch	Percentages	Munia	Out of Sight	Position 2	0	2022-04-27	female	RuMu	adult	TGS	2	early
2022-04-27_Silvia_RufusMuniaSmaugRahegal_Coder-Anne_corrected.arch	Percentages	Munia	Other Call	Position 1	0	2022-04-27	female	RuMu	adult	TGS	2	early
2022-04-27_Silvia_RufusMuniaSmaugRahegal_Coder-Anne_corrected.arch	Percentages	Munia	Other Call	Position 2	0	2022-04-27	female	RuMu	adult	TGS	2	early
2022-04-27_Silvia_RufusMuniaSmaugRahegal_Coder-Anne_corrected.arch	Percentages	Munia	Investigate	Position 1	0	2022-04-27	female	RuMu	adult	TGS	2	early
2022-04-27_Silvia_RufusMuniaSmaugRahegal_Coder-Anne_corrected.arch	Percentages	Munia	Investigate	Position 2	0	2022-04-27	female	RuMu	adult	TGS	2	early
2022-04-27_Silvia_RufusMuniaSmaugRahegal_Coder-Anne_corrected.arch	Percentages	Munia	Crouch	Position 1	0	2022-04-27	female	RuMu	adult	TGS	2	early
2022-04-27_Silvia_RufusMuniaSmaugRahegal_Coder-Anne_corrected.arch	Percentages	Munia	Crouch	Position 2	0	2022-04-27	female	RuMu	adult	TGS	2	early
2022-04-27_Silvia_RufusMuniaSmaugRahegal_Coder-Anne_corrected.arch	Percentages	Munia	Ignore	Position 1	0	2022-04-27	female	RuMu	adult	TGS	2	early
2022-04-27_Silvia_RufusMuniaSmaugRahegal_Coder-Anne_corrected.arch	Percentages	Munia	Ignore	Position 2	0	2022-04-27	female	RuMu	adult	TGS	2	early
2022-04-27_Silvia_RufusMuniaSmaugRahegal_Coder-Anne_corrected.arch	Frequencies	Rufus	Mask	Position 1	0	2022-04-27	male	RuMu	adult	TGS	2	early
2022-04-27_Silvia_RufusMuniaSmaugRahegal_Coder-Anne_corrected.arch	Frequencies	Rufus	Mask	Position 2	0	2022-04-27	male	RuMu	adult	TGS	2	early
2022-04-27_Silvia_RufusMuniaSmaugRahegal_Coder-Anne_corrected.arch	Frequencies	Rufus	Approach	Position 1	10	2022-04-27	male	RuMu	adult	TGS	2	early
2022-04-27_Silvia_RufusMuniaSmaugRahegal_Coder-Anne_corrected.arch	Frequencies	Rufus	Approach	Position 2	4	2022-04-27	male	RuMu	adult	TGS	2	early
2022-04-27_Silvia_RufusMuniaSmaugRahegal_Coder-Anne_corrected.arch	Frequencies	Rufus	Proximity	Position 1	7	2022-04-27	male	RuMu	adult	TGS	2	early
2022-04-27_Silvia_RufusMuniaSmaugRahegal_Coder-Anne_corrected.arch	Frequencies	Rufus	Proximity	Position 2	1	2022-04-27	male	RuMu	adult	TGS	2	early
2022-04-27_Silvia_RufusMuniaSmaugRahegal_Coder-Anne_corrected.arch	Frequencies	Rufus	Scolding	Position 1	1	2022-04-27	male	RuMu	adult	TGS	2	early
2022-04-27_Silvia_RufusMuniaSmaugRahegal_Coder-Anne_corrected.arch	Frequencies	Rufus	Scolding	Position 2	1	2022-04-27	male	RuMu	adult	TGS	2	early
2022-04-27_Silvia_RufusMuniaSmaugRahegal_Coder-Anne_corrected.arch	Frequencies	Rufus	Ground	Position 1	0	2022-04-27	male	RuMu	adult	TGS	2	early
2022-04-27_Silvia_RufusMuniaSmaugRahegal_Coder-Anne_corrected.arch	Frequencies	Rufus	Ground	Position 2	0	2022-04-27	male	RuMu	adult	TGS	2	early
2022-04-27_Silvia_RufusMuniaSmaugRahegal_Coder-Anne_corrected.arch	Frequencies	Rufus	Out of Sight	Position 1	0	2022-04-27	male	RuMu	adult	TGS	2	early
2022-04-27_Silvia_RufusMuniaSmaugRahegal_Coder-Anne_corrected.arch	Frequencies	Rufus	Out of Sight	Position 2	0	2022-04-27	male	RuMu	adult	TGS	2	early
2022-04-27_Silvia_RufusMuniaSmaugRahegal_Coder-Anne_corrected.arch	Frequencies	Rufus	Other Call	Position 1	0	2022-04-27	male	RuMu	adult	TGS	2	early
2022-04-27_Silvia_RufusMuniaSmaugRahegal_Coder-Anne_corrected.arch	Frequencies	Rufus	Other Call	Position 2	0	2022-04-27	male	RuMu	adult	TGS	2	early
2022-04-27_Silvia_RufusMuniaSmaugRahegal_Coder-Anne_corrected.arch	Frequencies	Rufus	Investigate	Position 1	0	2022-04-27	male	RuMu	adult	TGS	2	early
2022-04-27_Silvia_RufusMuniaSmaugRahegal_Coder-Anne_corrected.arch	Frequencies	Rufus	Investigate	Position 2	0	2022-04-27	male	RuMu	adult	TGS	2	early
2022-04-27_Silvia_RufusMuniaSmaugRahegal_Coder-Anne_corrected.arch	Frequencies	Rufus	Crouch	Position 1	0	2022-04-27	male	RuMu	adult	TGS	2	early
2022-04-27_Silvia_RufusMuniaSmaugRahegal_Coder-Anne_corrected.arch	Frequencies	Rufus	Crouch	Position 2	0	2022-04-27	male	RuMu	adult	TGS	2	early
2022-04-27_Silvia_RufusMuniaSmaugRahegal_Coder-Anne_corrected.arch	Frequencies	Rufus	Ignore	Position 1	0	2022-04-27	male	RuMu	adult	TGS	2	early
2022-04-27_Silvia_RufusMuniaSmaugRahegal_Coder-Anne_corrected.arch	Frequencies	Rufus	Ignore	Position 2	0	2022-04-27	male	RuMu	adult	TGS	2	early
2022-04-27_Silvia_RufusMuniaSmaugRahegal_Coder-Anne_corrected.arch	Durations	Rufus	Mask	Position 1	0	2022-04-27	male	RuMu	adult	TGS	2	early
2022-04-27_Silvia_RufusMuniaSmaugRahegal_Coder-Anne_corrected.arch	Durations	Rufus	Mask	Position 2	0	2022-04-27	male	RuMu	adult	TGS	2	early
2022-04-27_Silvia_RufusMuniaSmaugRahegal_Coder-Anne_corrected.arch	Durations	Rufus	Approach	Position 1	2	2022-04-27	male	RuMu	adult	TGS	2	early
2022-04-27_Silvia_RufusMuniaSmaugRahegal_Coder-Anne_corrected.arch	Durations	Rufus	Approach	Position 2	0.8	2022-04-27	male	RuMu	adult	TGS	2	early
2022-04-27_Silvia_RufusMuniaSmaugRahegal_Coder-Anne_corrected.arch	Durations	Rufus	Proximity	Position 1	113.2	2022-04-27	male	RuMu	adult	TGS	2	early
2022-04-27_Silvia_RufusMuniaSmaugRahegal_Coder-Anne_corrected.arch	Durations	Rufus	Proximity	Position 2	132.4	2022-04-27	male	RuMu	adult	TGS	2	early
2022-04-27_Silvia_RufusMuniaSmaugRahegal_Coder-Anne_corrected.arch	Durations	Rufus	Scolding	Position 1	154.8	2022-04-27	male	RuMu	adult	TGS	2	early
2022-04-27_Silvia_RufusMuniaSmaugRahegal_Coder-Anne_corrected.arch	Durations	Rufus	Scolding	Position 2	138.2	2022-04-27	male	RuMu	adult	TGS	2	early
2022-04-27_Silvia_RufusMuniaSmaugRahegal_Coder-Anne_corrected.arch	Durations	Rufus	Ground	Position 1	0	2022-04-27	male	RuMu	adult	TGS	2	early
2022-04-27_Silvia_RufusMuniaSmaugRahegal_Coder-Anne_corrected.arch	Durations	Rufus	Ground	Position 2	0	2022-04-27	male	RuMu	adult	TGS	2	early
2022-04-27_Silvia_RufusMuniaSmaugRahegal_Coder-Anne_corrected.arch	Durations	Rufus	Out of Sight	Position 1	0	2022-04-27	male	RuMu	adult	TGS	2	early
2022-04-27_Silvia_RufusMuniaSmaugRahegal_Coder-Anne_corrected.arch	Durations	Rufus	Out of Sight	Position 2	0	2022-04-27	male	RuMu	adult	TGS	2	early
2022-04-27_Silvia_RufusMuniaSmaugRahegal_Coder-Anne_corrected.arch	Durations	Rufus	Other Call	Position 1	0	2022-04-27	male	RuMu	adult	TGS	2	early
2022-04-27_Silvia_RufusMuniaSmaugRahegal_Coder-Anne_corrected.arch	Durations	Rufus	Other Call	Position 2	0	2022-04-27	male	RuMu	adult	TGS	2	early
2022-04-27_Silvia_RufusMuniaSmaugRahegal_Coder-Anne_corrected.arch	Durations	Rufus	Investigate	Position 1	0	2022-04-27	male	RuMu	adult	TGS	2	early
2022-04-27_Silvia_RufusMuniaSmaugRahegal_Coder-Anne_corrected.arch	Durations	Rufus	Investigate	Position 2	0	2022-04-27	male	RuMu	adult	TGS	2	early
2022-04-27_Silvia_RufusMuniaSmaugRahegal_Coder-Anne_corrected.arch	Durations	Rufus	Crouch	Position 1	0	2022-04-27	male	RuMu	adult	TGS	2	early
2022-04-27_Silvia_RufusMuniaSmaugRahegal_Coder-Anne_corrected.arch	Durations	Rufus	Crouch	Position 2	0	2022-04-27	male	RuMu	adult	TGS	2	early
2022-04-27_Silvia_RufusMuniaSmaugRahegal_Coder-Anne_corrected.arch	Durations	Rufus	Ignore	Position 1	0	2022-04-27	male	RuMu	adult	TGS	2	early
2022-04-27_Silvia_RufusMuniaSmaugRahegal_Coder-Anne_corrected.arch	Durations	Rufus	Ignore	Position 2	0	2022-04-27	male	RuMu	adult	TGS	2	early
2022-04-27_Silvia_RufusMuniaSmaugRahegal_Coder-Anne_corrected.arch	Durations	Rufus	Total Time	Position 1	154.8	2022-04-27	male	RuMu	adult	TGS	2	early
2022-04-27_Silvia_RufusMuniaSmaugRahegal_Coder-Anne_corrected.arch	Durations	Rufus	Total Time	Position 2	138.2	2022-04-27	male	RuMu	adult	TGS	2	early
2022-04-27_Silvia_RufusMuniaSmaugRahegal_Coder-Anne_corrected.arch	Percentages	Rufus	Mask	Position 1	0	2022-04-27	male	RuMu	adult	TGS	2	early
2022-04-27_Silvia_RufusMuniaSmaugRahegal_Coder-Anne_corrected.arch	Percentages	Rufus	Mask	Position 2	0	2022-04-27	male	RuMu	adult	TGS	2	early
2022-04-27_Silvia_RufusMuniaSmaugRahegal_Coder-Anne_corrected.arch	Percentages	Rufus	Approach	Position 1	1.29	2022-04-27	male	RuMu	adult	TGS	2	early
2022-04-27_Silvia_RufusMuniaSmaugRahegal_Coder-Anne_corrected.arch	Percentages	Rufus	Approach	Position 2	0.58	2022-04-27	male	RuMu	adult	TGS	2	early
2022-04-27_Silvia_RufusMuniaSmaugRahegal_Coder-Anne_corrected.arch	Percentages	Rufus	Proximity	Position 1	73.13	2022-04-27	male	RuMu	adult	TGS	2	early
2022-04-27_Silvia_RufusMuniaSmaugRahegal_Coder-Anne_corrected.arch	Percentages	Rufus	Proximity	Position 2	95.8	2022-04-27	male	RuMu	adult	TGS	2	early
2022-04-27_Silvia_RufusMuniaSmaugRahegal_Coder-Anne_corrected.arch	Percentages	Rufus	Scolding	Position 1	100	2022-04-27	male	RuMu	adult	TGS	2	early
2022-04-27_Silvia_RufusMuniaSmaugRahegal_Coder-Anne_corrected.arch	Percentages	Rufus	Scolding	Position 2	100	2022-04-27	male	RuMu	adult	TGS	2	early
2022-04-27_Silvia_RufusMuniaSmaugRahegal_Coder-Anne_corrected.arch	Percentages	Rufus	Ground	Position 1	0	2022-04-27	male	RuMu	adult	TGS	2	early
2022-04-27_Silvia_RufusMuniaSmaugRahegal_Coder-Anne_corrected.arch	Percentages	Rufus	Ground	Position 2	0	2022-04-27	male	RuMu	adult	TGS	2	early
2022-04-27_Silvia_RufusMuniaSmaugRahegal_Coder-Anne_corrected.arch	Percentages	Rufus	Out of Sight	Position 1	0	2022-04-27	male	RuMu	adult	TGS	2	early
2022-04-27_Silvia_RufusMuniaSmaugRahegal_Coder-Anne_corrected.arch	Percentages	Rufus	Out of Sight	Position 2	0	2022-04-27	male	RuMu	adult	TGS	2	early
2022-04-27_Silvia_RufusMuniaSmaugRahegal_Coder-Anne_corrected.arch	Percentages	Rufus	Other Call	Position 1	0	2022-04-27	male	RuMu	adult	TGS	2	early
2022-04-27_Silvia_RufusMuniaSmaugRahegal_Coder-Anne_corrected.arch	Percentages	Rufus	Other Call	Position 2	0	2022-04-27	male	RuMu	adult	TGS	2	early
2022-04-27_Silvia_RufusMuniaSmaugRahegal_Coder-Anne_corrected.arch	Percentages	Rufus	Investigate	Position 1	0	2022-04-27	male	RuMu	adult	TGS	2	early
2022-04-27_Silvia_RufusMuniaSmaugRahegal_Coder-Anne_corrected.arch	Percentages	Rufus	Investigate	Position 2	0	2022-04-27	male	RuMu	adult	TGS	2	early
2022-04-27_Silvia_RufusMuniaSmaugRahegal_Coder-Anne_corrected.arch	Percentages	Rufus	Crouch	Position 1	0	2022-04-27	male	RuMu	adult	TGS	2	early
2022-04-27_Silvia_RufusMuniaSmaugRahegal_Coder-Anne_corrected.arch	Percentages	Rufus	Crouch	Position 2	0	2022-04-27	male	RuMu	adult	TGS	2	early
2022-04-27_Silvia_RufusMuniaSmaugRahegal_Coder-Anne_corrected.arch	Percentages	Rufus	Ignore	Position 1	0	2022-04-27	male	RuMu	adult	TGS	2	early
2022-04-27_Silvia_RufusMuniaSmaugRahegal_Coder-Anne_corrected.arch	Percentages	Rufus	Ignore	Position 2	0	2022-04-27	male	RuMu	adult	TGS	2	early
2022-04-27_Silvia_RufusMuniaSmaugRahegal_Coder-Anne_corrected.arch	Frequencies	Smaug	Mask	Position 1	0	2022-04-27	offspring	RuMu	chick	TGS	2	early
2022-04-27_Silvia_RufusMuniaSmaugRahegal_Coder-Anne_corrected.arch	Frequencies	Smaug	Mask	Position 2	0	2022-04-27	offspring	RuMu	chick	TGS	2	early
2022-04-27_Silvia_RufusMuniaSmaugRahegal_Coder-Anne_corrected.arch	Frequencies	Smaug	Approach	Position 1	0	2022-04-27	offspring	RuMu	chick	TGS	2	early
2022-04-27_Silvia_RufusMuniaSmaugRahegal_Coder-Anne_corrected.arch	Frequencies	Smaug	Approach	Position 2	1	2022-04-27	offspring	RuMu	chick	TGS	2	early
2022-04-27_Silvia_RufusMuniaSmaugRahegal_Coder-Anne_corrected.arch	Frequencies	Smaug	Proximity	Position 1	0	2022-04-27	offspring	RuMu	chick	TGS	2	early
2022-04-27_Silvia_RufusMuniaSmaugRahegal_Coder-Anne_corrected.arch	Frequencies	Smaug	Proximity	Position 2	0	2022-04-27	offspring	RuMu	chick	TGS	2	early
2022-04-27_Silvia_RufusMuniaSmaugRahegal_Coder-Anne_corrected.arch	Frequencies	Smaug	Scolding	Position 1	0	2022-04-27	offspring	RuMu	chick	TGS	2	early
2022-04-27_Silvia_RufusMuniaSmaugRahegal_Coder-Anne_corrected.arch	Frequencies	Smaug	Scolding	Position 2	0	2022-04-27	offspring	RuMu	chick	TGS	2	early
2022-04-27_Silvia_RufusMuniaSmaugRahegal_Coder-Anne_corrected.arch	Frequencies	Smaug	Ground	Position 1	0	2022-04-27	offspring	RuMu	chick	TGS	2	early
2022-04-27_Silvia_RufusMuniaSmaugRahegal_Coder-Anne_corrected.arch	Frequencies	Smaug	Ground	Position 2	0	2022-04-27	offspring	RuMu	chick	TGS	2	early
2022-04-27_Silvia_RufusMuniaSmaugRahegal_Coder-Anne_corrected.arch	Frequencies	Smaug	Out of Sight	Position 1	0	2022-04-27	offspring	RuMu	chick	TGS	2	early
2022-04-27_Silvia_RufusMuniaSmaugRahegal_Coder-Anne_corrected.arch	Frequencies	Smaug	Out of Sight	Position 2	0	2022-04-27	offspring	RuMu	chick	TGS	2	early
2022-04-27_Silvia_RufusMuniaSmaugRahegal_Coder-Anne_corrected.arch	Frequencies	Smaug	Other Call	Position 1	0	2022-04-27	offspring	RuMu	chick	TGS	2	early
2022-04-27_Silvia_RufusMuniaSmaugRahegal_Coder-Anne_corrected.arch	Frequencies	Smaug	Other Call	Position 2	0	2022-04-27	offspring	RuMu	chick	TGS	2	early
2022-04-27_Silvia_RufusMuniaSmaugRahegal_Coder-Anne_corrected.arch	Frequencies	Smaug	Investigate	Position 1	0	2022-04-27	offspring	RuMu	chick	TGS	2	early
2022-04-27_Silvia_RufusMuniaSmaugRahegal_Coder-Anne_corrected.arch	Frequencies	Smaug	Investigate	Position 2	3	2022-04-27	offspring	RuMu	chick	TGS	2	early
2022-04-27_Silvia_RufusMuniaSmaugRahegal_Coder-Anne_corrected.arch	Frequencies	Smaug	Crouch	Position 1	0	2022-04-27	offspring	RuMu	chick	TGS	2	early
2022-04-27_Silvia_RufusMuniaSmaugRahegal_Coder-Anne_corrected.arch	Frequencies	Smaug	Crouch	Position 2	0	2022-04-27	offspring	RuMu	chick	TGS	2	early
2022-04-27_Silvia_RufusMuniaSmaugRahegal_Coder-Anne_corrected.arch	Frequencies	Smaug	Ignore	Position 1	1	2022-04-27	offspring	RuMu	chick	TGS	2	early
2022-04-27_Silvia_RufusMuniaSmaugRahegal_Coder-Anne_corrected.arch	Frequencies	Smaug	Ignore	Position 2	3	2022-04-27	offspring	RuMu	chick	TGS	2	early
2022-04-27_Silvia_RufusMuniaSmaugRahegal_Coder-Anne_corrected.arch	Durations	Smaug	Mask	Position 1	0	2022-04-27	offspring	RuMu	chick	TGS	2	early
2022-04-27_Silvia_RufusMuniaSmaugRahegal_Coder-Anne_corrected.arch	Durations	Smaug	Mask	Position 2	0	2022-04-27	offspring	RuMu	chick	TGS	2	early
2022-04-27_Silvia_RufusMuniaSmaugRahegal_Coder-Anne_corrected.arch	Durations	Smaug	Approach	Position 1	0	2022-04-27	offspring	RuMu	chick	TGS	2	early
2022-04-27_Silvia_RufusMuniaSmaugRahegal_Coder-Anne_corrected.arch	Durations	Smaug	Approach	Position 2	0.2	2022-04-27	offspring	RuMu	chick	TGS	2	early
2022-04-27_Silvia_RufusMuniaSmaugRahegal_Coder-Anne_corrected.arch	Durations	Smaug	Proximity	Position 1	0	2022-04-27	offspring	RuMu	chick	TGS	2	early
2022-04-27_Silvia_RufusMuniaSmaugRahegal_Coder-Anne_corrected.arch	Durations	Smaug	Proximity	Position 2	0	2022-04-27	offspring	RuMu	chick	TGS	2	early
2022-04-27_Silvia_RufusMuniaSmaugRahegal_Coder-Anne_corrected.arch	Durations	Smaug	Scolding	Position 1	0	2022-04-27	offspring	RuMu	chick	TGS	2	early
2022-04-27_Silvia_RufusMuniaSmaugRahegal_Coder-Anne_corrected.arch	Durations	Smaug	Scolding	Position 2	0	2022-04-27	offspring	RuMu	chick	TGS	2	early
2022-04-27_Silvia_RufusMuniaSmaugRahegal_Coder-Anne_corrected.arch	Durations	Smaug	Ground	Position 1	0	2022-04-27	offspring	RuMu	chick	TGS	2	early
2022-04-27_Silvia_RufusMuniaSmaugRahegal_Coder-Anne_corrected.arch	Durations	Smaug	Ground	Position 2	0	2022-04-27	offspring	RuMu	chick	TGS	2	early
2022-04-27_Silvia_RufusMuniaSmaugRahegal_Coder-Anne_corrected.arch	Durations	Smaug	Out of Sight	Position 1	0	2022-04-27	offspring	RuMu	chick	TGS	2	early
2022-04-27_Silvia_RufusMuniaSmaugRahegal_Coder-Anne_corrected.arch	Durations	Smaug	Out of Sight	Position 2	0	2022-04-27	offspring	RuMu	chick	TGS	2	early
2022-04-27_Silvia_RufusMuniaSmaugRahegal_Coder-Anne_corrected.arch	Durations	Smaug	Other Call	Position 1	0	2022-04-27	offspring	RuMu	chick	TGS	2	early
2022-04-27_Silvia_RufusMuniaSmaugRahegal_Coder-Anne_corrected.arch	Durations	Smaug	Other Call	Position 2	0	2022-04-27	offspring	RuMu	chick	TGS	2	early
2022-04-27_Silvia_RufusMuniaSmaugRahegal_Coder-Anne_corrected.arch	Durations	Smaug	Investigate	Position 1	0	2022-04-27	offspring	RuMu	chick	TGS	2	early
2022-04-27_Silvia_RufusMuniaSmaugRahegal_Coder-Anne_corrected.arch	Durations	Smaug	Investigate	Position 2	27.4	2022-04-27	offspring	RuMu	chick	TGS	2	early
2022-04-27_Silvia_RufusMuniaSmaugRahegal_Coder-Anne_corrected.arch	Durations	Smaug	Crouch	Position 1	0	2022-04-27	offspring	RuMu	chick	TGS	2	early
2022-04-27_Silvia_RufusMuniaSmaugRahegal_Coder-Anne_corrected.arch	Durations	Smaug	Crouch	Position 2	0	2022-04-27	offspring	RuMu	chick	TGS	2	early
2022-04-27_Silvia_RufusMuniaSmaugRahegal_Coder-Anne_corrected.arch	Durations	Smaug	Ignore	Position 1	154.8	2022-04-27	offspring	RuMu	chick	TGS	2	early
2022-04-27_Silvia_RufusMuniaSmaugRahegal_Coder-Anne_corrected.arch	Durations	Smaug	Ignore	Position 2	110.6	2022-04-27	offspring	RuMu	chick	TGS	2	early
2022-04-27_Silvia_RufusMuniaSmaugRahegal_Coder-Anne_corrected.arch	Durations	Smaug	Total Time	Position 1	154.8	2022-04-27	offspring	RuMu	chick	TGS	2	early
2022-04-27_Silvia_RufusMuniaSmaugRahegal_Coder-Anne_corrected.arch	Durations	Smaug	Total Time	Position 2	138.2	2022-04-27	offspring	RuMu	chick	TGS	2	early
2022-04-27_Silvia_RufusMuniaSmaugRahegal_Coder-Anne_corrected.arch	Percentages	Smaug	Mask	Position 1	0	2022-04-27	offspring	RuMu	chick	TGS	2	early
2022-04-27_Silvia_RufusMuniaSmaugRahegal_Coder-Anne_corrected.arch	Percentages	Smaug	Mask	Position 2	0	2022-04-27	offspring	RuMu	chick	TGS	2	early
2022-04-27_Silvia_RufusMuniaSmaugRahegal_Coder-Anne_corrected.arch	Percentages	Smaug	Approach	Position 1	0	2022-04-27	offspring	RuMu	chick	TGS	2	early
2022-04-27_Silvia_RufusMuniaSmaugRahegal_Coder-Anne_corrected.arch	Percentages	Smaug	Approach	Position 2	0.14	2022-04-27	offspring	RuMu	chick	TGS	2	early
2022-04-27_Silvia_RufusMuniaSmaugRahegal_Coder-Anne_corrected.arch	Percentages	Smaug	Proximity	Position 1	0	2022-04-27	offspring	RuMu	chick	TGS	2	early
2022-04-27_Silvia_RufusMuniaSmaugRahegal_Coder-Anne_corrected.arch	Percentages	Smaug	Proximity	Position 2	0	2022-04-27	offspring	RuMu	chick	TGS	2	early
2022-04-27_Silvia_RufusMuniaSmaugRahegal_Coder-Anne_corrected.arch	Percentages	Smaug	Scolding	Position 1	0	2022-04-27	offspring	RuMu	chick	TGS	2	early
2022-04-27_Silvia_RufusMuniaSmaugRahegal_Coder-Anne_corrected.arch	Percentages	Smaug	Scolding	Position 2	0	2022-04-27	offspring	RuMu	chick	TGS	2	early
2022-04-27_Silvia_RufusMuniaSmaugRahegal_Coder-Anne_corrected.arch	Percentages	Smaug	Ground	Position 1	0	2022-04-27	offspring	RuMu	chick	TGS	2	early
2022-04-27_Silvia_RufusMuniaSmaugRahegal_Coder-Anne_corrected.arch	Percentages	Smaug	Ground	Position 2	0	2022-04-27	offspring	RuMu	chick	TGS	2	early
2022-04-27_Silvia_RufusMuniaSmaugRahegal_Coder-Anne_corrected.arch	Percentages	Smaug	Out of Sight	Position 1	0	2022-04-27	offspring	RuMu	chick	TGS	2	early
2022-04-27_Silvia_RufusMuniaSmaugRahegal_Coder-Anne_corrected.arch	Percentages	Smaug	Out of Sight	Position 2	0	2022-04-27	offspring	RuMu	chick	TGS	2	early
2022-04-27_Silvia_RufusMuniaSmaugRahegal_Coder-Anne_corrected.arch	Percentages	Smaug	Other Call	Position 1	0	2022-04-27	offspring	RuMu	chick	TGS	2	early
2022-04-27_Silvia_RufusMuniaSmaugRahegal_Coder-Anne_corrected.arch	Percentages	Smaug	Other Call	Position 2	0	2022-04-27	offspring	RuMu	chick	TGS	2	early
2022-04-27_Silvia_RufusMuniaSmaugRahegal_Coder-Anne_corrected.arch	Percentages	Smaug	Investigate	Position 1	0	2022-04-27	offspring	RuMu	chick	TGS	2	early
2022-04-27_Silvia_RufusMuniaSmaugRahegal_Coder-Anne_corrected.arch	Percentages	Smaug	Investigate	Position 2	19.83	2022-04-27	offspring	RuMu	chick	TGS	2	early
2022-04-27_Silvia_RufusMuniaSmaugRahegal_Coder-Anne_corrected.arch	Percentages	Smaug	Crouch	Position 1	0	2022-04-27	offspring	RuMu	chick	TGS	2	early
2022-04-27_Silvia_RufusMuniaSmaugRahegal_Coder-Anne_corrected.arch	Percentages	Smaug	Crouch	Position 2	0	2022-04-27	offspring	RuMu	chick	TGS	2	early
2022-04-27_Silvia_RufusMuniaSmaugRahegal_Coder-Anne_corrected.arch	Percentages	Smaug	Ignore	Position 1	100	2022-04-27	offspring	RuMu	chick	TGS	2	early
2022-04-27_Silvia_RufusMuniaSmaugRahegal_Coder-Anne_corrected.arch	Percentages	Smaug	Ignore	Position 2	80.03	2022-04-27	offspring	RuMu	chick	TGS	2	early
2022-05-04_Lisa_CobaltIndigoNavy_Coder-Lisa.arch	Frequencies	Indigo	Mask	Position 3	0	2022-05-04	offspring	HeTo	chick	KLF	1	early
2022-05-04_Lisa_CobaltIndigoNavy_Coder-Lisa.arch	Frequencies	Indigo	Mask	Position 4	0	2022-05-04	offspring	HeTo	chick	KLF	1	early
2022-05-04_Lisa_CobaltIndigoNavy_Coder-Lisa.arch	Frequencies	Indigo	Approach	Position 3	0	2022-05-04	offspring	HeTo	chick	KLF	1	early
2022-05-04_Lisa_CobaltIndigoNavy_Coder-Lisa.arch	Frequencies	Indigo	Approach	Position 4	0	2022-05-04	offspring	HeTo	chick	KLF	1	early
2022-05-04_Lisa_CobaltIndigoNavy_Coder-Lisa.arch	Frequencies	Indigo	Proximity	Position 3	0	2022-05-04	offspring	HeTo	chick	KLF	1	early
2022-05-04_Lisa_CobaltIndigoNavy_Coder-Lisa.arch	Frequencies	Indigo	Proximity	Position 4	0	2022-05-04	offspring	HeTo	chick	KLF	1	early
2022-05-04_Lisa_CobaltIndigoNavy_Coder-Lisa.arch	Frequencies	Indigo	Scolding	Position 3	0	2022-05-04	offspring	HeTo	chick	KLF	1	early
2022-05-04_Lisa_CobaltIndigoNavy_Coder-Lisa.arch	Frequencies	Indigo	Scolding	Position 4	0	2022-05-04	offspring	HeTo	chick	KLF	1	early
2022-05-04_Lisa_CobaltIndigoNavy_Coder-Lisa.arch	Frequencies	Indigo	Ground	Position 3	1	2022-05-04	offspring	HeTo	chick	KLF	1	early
2022-05-04_Lisa_CobaltIndigoNavy_Coder-Lisa.arch	Frequencies	Indigo	Ground	Position 4	1	2022-05-04	offspring	HeTo	chick	KLF	1	early
2022-05-04_Lisa_CobaltIndigoNavy_Coder-Lisa.arch	Frequencies	Indigo	Out of Sight	Position 3	0	2022-05-04	offspring	HeTo	chick	KLF	1	early
2022-05-04_Lisa_CobaltIndigoNavy_Coder-Lisa.arch	Frequencies	Indigo	Out of Sight	Position 4	0	2022-05-04	offspring	HeTo	chick	KLF	1	early
2022-05-04_Lisa_CobaltIndigoNavy_Coder-Lisa.arch	Frequencies	Indigo	Other Call	Position 3	0	2022-05-04	offspring	HeTo	chick	KLF	1	early
2022-05-04_Lisa_CobaltIndigoNavy_Coder-Lisa.arch	Frequencies	Indigo	Other Call	Position 4	0	2022-05-04	offspring	HeTo	chick	KLF	1	early
2022-05-04_Lisa_CobaltIndigoNavy_Coder-Lisa.arch	Frequencies	Indigo	Investigate	Position 3	0	2022-05-04	offspring	HeTo	chick	KLF	1	early
2022-05-04_Lisa_CobaltIndigoNavy_Coder-Lisa.arch	Frequencies	Indigo	Investigate	Position 4	0	2022-05-04	offspring	HeTo	chick	KLF	1	early
2022-05-04_Lisa_CobaltIndigoNavy_Coder-Lisa.arch	Frequencies	Indigo	Crouch	Position 3	1	2022-05-04	offspring	HeTo	chick	KLF	1	early
2022-05-04_Lisa_CobaltIndigoNavy_Coder-Lisa.arch	Frequencies	Indigo	Crouch	Position 4	1	2022-05-04	offspring	HeTo	chick	KLF	1	early
2022-05-04_Lisa_CobaltIndigoNavy_Coder-Lisa.arch	Frequencies	Indigo	Ignore	Position 3	0	2022-05-04	offspring	HeTo	chick	KLF	1	early
2022-05-04_Lisa_CobaltIndigoNavy_Coder-Lisa.arch	Frequencies	Indigo	Ignore	Position 4	0	2022-05-04	offspring	HeTo	chick	KLF	1	early
2022-05-04_Lisa_CobaltIndigoNavy_Coder-Lisa.arch	Durations	Indigo	Mask	Position 3	0	2022-05-04	offspring	HeTo	chick	KLF	1	early
2022-05-04_Lisa_CobaltIndigoNavy_Coder-Lisa.arch	Durations	Indigo	Mask	Position 4	0	2022-05-04	offspring	HeTo	chick	KLF	1	early
2022-05-04_Lisa_CobaltIndigoNavy_Coder-Lisa.arch	Durations	Indigo	Approach	Position 3	0	2022-05-04	offspring	HeTo	chick	KLF	1	early
2022-05-04_Lisa_CobaltIndigoNavy_Coder-Lisa.arch	Durations	Indigo	Approach	Position 4	0	2022-05-04	offspring	HeTo	chick	KLF	1	early
2022-05-04_Lisa_CobaltIndigoNavy_Coder-Lisa.arch	Durations	Indigo	Proximity	Position 3	0	2022-05-04	offspring	HeTo	chick	KLF	1	early
2022-05-04_Lisa_CobaltIndigoNavy_Coder-Lisa.arch	Durations	Indigo	Proximity	Position 4	0	2022-05-04	offspring	HeTo	chick	KLF	1	early
2022-05-04_Lisa_CobaltIndigoNavy_Coder-Lisa.arch	Durations	Indigo	Scolding	Position 3	0	2022-05-04	offspring	HeTo	chick	KLF	1	early
2022-05-04_Lisa_CobaltIndigoNavy_Coder-Lisa.arch	Durations	Indigo	Scolding	Position 4	0	2022-05-04	offspring	HeTo	chick	KLF	1	early
2022-05-04_Lisa_CobaltIndigoNavy_Coder-Lisa.arch	Durations	Indigo	Ground	Position 3	136	2022-05-04	offspring	HeTo	chick	KLF	1	early
2022-05-04_Lisa_CobaltIndigoNavy_Coder-Lisa.arch	Durations	Indigo	Ground	Position 4	120	2022-05-04	offspring	HeTo	chick	KLF	1	early
2022-05-04_Lisa_CobaltIndigoNavy_Coder-Lisa.arch	Durations	Indigo	Out of Sight	Position 3	0	2022-05-04	offspring	HeTo	chick	KLF	1	early
2022-05-04_Lisa_CobaltIndigoNavy_Coder-Lisa.arch	Durations	Indigo	Out of Sight	Position 4	0	2022-05-04	offspring	HeTo	chick	KLF	1	early
2022-05-04_Lisa_CobaltIndigoNavy_Coder-Lisa.arch	Durations	Indigo	Other Call	Position 3	0	2022-05-04	offspring	HeTo	chick	KLF	1	early
2022-05-04_Lisa_CobaltIndigoNavy_Coder-Lisa.arch	Durations	Indigo	Other Call	Position 4	0	2022-05-04	offspring	HeTo	chick	KLF	1	early
2022-05-04_Lisa_CobaltIndigoNavy_Coder-Lisa.arch	Durations	Indigo	Investigate	Position 3	0	2022-05-04	offspring	HeTo	chick	KLF	1	early
2022-05-04_Lisa_CobaltIndigoNavy_Coder-Lisa.arch	Durations	Indigo	Investigate	Position 4	0	2022-05-04	offspring	HeTo	chick	KLF	1	early
2022-05-04_Lisa_CobaltIndigoNavy_Coder-Lisa.arch	Durations	Indigo	Crouch	Position 3	136	2022-05-04	offspring	HeTo	chick	KLF	1	early
2022-05-04_Lisa_CobaltIndigoNavy_Coder-Lisa.arch	Durations	Indigo	Crouch	Position 4	120	2022-05-04	offspring	HeTo	chick	KLF	1	early
2022-05-04_Lisa_CobaltIndigoNavy_Coder-Lisa.arch	Durations	Indigo	Ignore	Position 3	0	2022-05-04	offspring	HeTo	chick	KLF	1	early
2022-05-04_Lisa_CobaltIndigoNavy_Coder-Lisa.arch	Durations	Indigo	Ignore	Position 4	0	2022-05-04	offspring	HeTo	chick	KLF	1	early
2022-05-04_Lisa_CobaltIndigoNavy_Coder-Lisa.arch	Durations	Indigo	Total Time	Position 3	136	2022-05-04	offspring	HeTo	chick	KLF	1	early
2022-05-04_Lisa_CobaltIndigoNavy_Coder-Lisa.arch	Durations	Indigo	Total Time	Position 4	120	2022-05-04	offspring	HeTo	chick	KLF	1	early
2022-05-04_Lisa_CobaltIndigoNavy_Coder-Lisa.arch	Percentages	Indigo	Mask	Position 3	0	2022-05-04	offspring	HeTo	chick	KLF	1	early
2022-05-04_Lisa_CobaltIndigoNavy_Coder-Lisa.arch	Percentages	Indigo	Mask	Position 4	0	2022-05-04	offspring	HeTo	chick	KLF	1	early
2022-05-04_Lisa_CobaltIndigoNavy_Coder-Lisa.arch	Percentages	Indigo	Approach	Position 3	0	2022-05-04	offspring	HeTo	chick	KLF	1	early
2022-05-04_Lisa_CobaltIndigoNavy_Coder-Lisa.arch	Percentages	Indigo	Approach	Position 4	0	2022-05-04	offspring	HeTo	chick	KLF	1	early
2022-05-04_Lisa_CobaltIndigoNavy_Coder-Lisa.arch	Percentages	Indigo	Proximity	Position 3	0	2022-05-04	offspring	HeTo	chick	KLF	1	early
2022-05-04_Lisa_CobaltIndigoNavy_Coder-Lisa.arch	Percentages	Indigo	Proximity	Position 4	0	2022-05-04	offspring	HeTo	chick	KLF	1	early
2022-05-04_Lisa_CobaltIndigoNavy_Coder-Lisa.arch	Percentages	Indigo	Scolding	Position 3	0	2022-05-04	offspring	HeTo	chick	KLF	1	early
2022-05-04_Lisa_CobaltIndigoNavy_Coder-Lisa.arch	Percentages	Indigo	Scolding	Position 4	0	2022-05-04	offspring	HeTo	chick	KLF	1	early
2022-05-04_Lisa_CobaltIndigoNavy_Coder-Lisa.arch	Percentages	Indigo	Ground	Position 3	100	2022-05-04	offspring	HeTo	chick	KLF	1	early
2022-05-04_Lisa_CobaltIndigoNavy_Coder-Lisa.arch	Percentages	Indigo	Ground	Position 4	100	2022-05-04	offspring	HeTo	chick	KLF	1	early
2022-05-04_Lisa_CobaltIndigoNavy_Coder-Lisa.arch	Percentages	Indigo	Out of Sight	Position 3	0	2022-05-04	offspring	HeTo	chick	KLF	1	early
2022-05-04_Lisa_CobaltIndigoNavy_Coder-Lisa.arch	Percentages	Indigo	Out of Sight	Position 4	0	2022-05-04	offspring	HeTo	chick	KLF	1	early
2022-05-04_Lisa_CobaltIndigoNavy_Coder-Lisa.arch	Percentages	Indigo	Other Call	Position 3	0	2022-05-04	offspring	HeTo	chick	KLF	1	early
2022-05-04_Lisa_CobaltIndigoNavy_Coder-Lisa.arch	Percentages	Indigo	Other Call	Position 4	0	2022-05-04	offspring	HeTo	chick	KLF	1	early
2022-05-04_Lisa_CobaltIndigoNavy_Coder-Lisa.arch	Percentages	Indigo	Investigate	Position 3	0	2022-05-04	offspring	HeTo	chick	KLF	1	early
2022-05-04_Lisa_CobaltIndigoNavy_Coder-Lisa.arch	Percentages	Indigo	Investigate	Position 4	0	2022-05-04	offspring	HeTo	chick	KLF	1	early
2022-05-04_Lisa_CobaltIndigoNavy_Coder-Lisa.arch	Percentages	Indigo	Crouch	Position 3	100	2022-05-04	offspring	HeTo	chick	KLF	1	early
2022-05-04_Lisa_CobaltIndigoNavy_Coder-Lisa.arch	Percentages	Indigo	Crouch	Position 4	100	2022-05-04	offspring	HeTo	chick	KLF	1	early
2022-05-04_Lisa_CobaltIndigoNavy_Coder-Lisa.arch	Percentages	Indigo	Ignore	Position 3	0	2022-05-04	offspring	HeTo	chick	KLF	1	early
2022-05-04_Lisa_CobaltIndigoNavy_Coder-Lisa.arch	Percentages	Indigo	Ignore	Position 4	0	2022-05-04	offspring	HeTo	chick	KLF	1	early
2022-05-04_Lisa_CobaltIndigoNavy_Coder-Lisa.arch	Frequencies	Navy	Mask	Position 3	0	2022-05-04	offspring	HeTo	chick	KLF	1	early
2022-05-04_Lisa_CobaltIndigoNavy_Coder-Lisa.arch	Frequencies	Navy	Mask	Position 4	0	2022-05-04	offspring	HeTo	chick	KLF	1	early
2022-05-04_Lisa_CobaltIndigoNavy_Coder-Lisa.arch	Frequencies	Navy	Approach	Position 3	0	2022-05-04	offspring	HeTo	chick	KLF	1	early
2022-05-04_Lisa_CobaltIndigoNavy_Coder-Lisa.arch	Frequencies	Navy	Approach	Position 4	0	2022-05-04	offspring	HeTo	chick	KLF	1	early
2022-05-04_Lisa_CobaltIndigoNavy_Coder-Lisa.arch	Frequencies	Navy	Proximity	Position 3	1	2022-05-04	offspring	HeTo	chick	KLF	1	early
2022-05-04_Lisa_CobaltIndigoNavy_Coder-Lisa.arch	Frequencies	Navy	Proximity	Position 4	0	2022-05-04	offspring	HeTo	chick	KLF	1	early
2022-05-04_Lisa_CobaltIndigoNavy_Coder-Lisa.arch	Frequencies	Navy	Scolding	Position 3	0	2022-05-04	offspring	HeTo	chick	KLF	1	early
2022-05-04_Lisa_CobaltIndigoNavy_Coder-Lisa.arch	Frequencies	Navy	Scolding	Position 4	0	2022-05-04	offspring	HeTo	chick	KLF	1	early
2022-05-04_Lisa_CobaltIndigoNavy_Coder-Lisa.arch	Frequencies	Navy	Ground	Position 3	1	2022-05-04	offspring	HeTo	chick	KLF	1	early
2022-05-04_Lisa_CobaltIndigoNavy_Coder-Lisa.arch	Frequencies	Navy	Ground	Position 4	1	2022-05-04	offspring	HeTo	chick	KLF	1	early
2022-05-04_Lisa_CobaltIndigoNavy_Coder-Lisa.arch	Frequencies	Navy	Out of Sight	Position 3	0	2022-05-04	offspring	HeTo	chick	KLF	1	early
2022-05-04_Lisa_CobaltIndigoNavy_Coder-Lisa.arch	Frequencies	Navy	Out of Sight	Position 4	0	2022-05-04	offspring	HeTo	chick	KLF	1	early
2022-05-04_Lisa_CobaltIndigoNavy_Coder-Lisa.arch	Frequencies	Navy	Other Call	Position 3	0	2022-05-04	offspring	HeTo	chick	KLF	1	early
2022-05-04_Lisa_CobaltIndigoNavy_Coder-Lisa.arch	Frequencies	Navy	Other Call	Position 4	0	2022-05-04	offspring	HeTo	chick	KLF	1	early
2022-05-04_Lisa_CobaltIndigoNavy_Coder-Lisa.arch	Frequencies	Navy	Investigate	Position 3	2	2022-05-04	offspring	HeTo	chick	KLF	1	early
2022-05-04_Lisa_CobaltIndigoNavy_Coder-Lisa.arch	Frequencies	Navy	Investigate	Position 4	2	2022-05-04	offspring	HeTo	chick	KLF	1	early
2022-05-04_Lisa_CobaltIndigoNavy_Coder-Lisa.arch	Frequencies	Navy	Crouch	Position 3	1	2022-05-04	offspring	HeTo	chick	KLF	1	early
2022-05-04_Lisa_CobaltIndigoNavy_Coder-Lisa.arch	Frequencies	Navy	Crouch	Position 4	0	2022-05-04	offspring	HeTo	chick	KLF	1	early
2022-05-04_Lisa_CobaltIndigoNavy_Coder-Lisa.arch	Frequencies	Navy	Ignore	Position 3	1	2022-05-04	offspring	HeTo	chick	KLF	1	early
2022-05-04_Lisa_CobaltIndigoNavy_Coder-Lisa.arch	Frequencies	Navy	Ignore	Position 4	1	2022-05-04	offspring	HeTo	chick	KLF	1	early
2022-05-04_Lisa_CobaltIndigoNavy_Coder-Lisa.arch	Durations	Navy	Mask	Position 3	0	2022-05-04	offspring	HeTo	chick	KLF	1	early
2022-05-04_Lisa_CobaltIndigoNavy_Coder-Lisa.arch	Durations	Navy	Mask	Position 4	0	2022-05-04	offspring	HeTo	chick	KLF	1	early
2022-05-04_Lisa_CobaltIndigoNavy_Coder-Lisa.arch	Durations	Navy	Approach	Position 3	0	2022-05-04	offspring	HeTo	chick	KLF	1	early
2022-05-04_Lisa_CobaltIndigoNavy_Coder-Lisa.arch	Durations	Navy	Approach	Position 4	0	2022-05-04	offspring	HeTo	chick	KLF	1	early
2022-05-04_Lisa_CobaltIndigoNavy_Coder-Lisa.arch	Durations	Navy	Proximity	Position 3	0.6	2022-05-04	offspring	HeTo	chick	KLF	1	early
2022-05-04_Lisa_CobaltIndigoNavy_Coder-Lisa.arch	Durations	Navy	Proximity	Position 4	0	2022-05-04	offspring	HeTo	chick	KLF	1	early
2022-05-04_Lisa_CobaltIndigoNavy_Coder-Lisa.arch	Durations	Navy	Scolding	Position 3	0	2022-05-04	offspring	HeTo	chick	KLF	1	early
2022-05-04_Lisa_CobaltIndigoNavy_Coder-Lisa.arch	Durations	Navy	Scolding	Position 4	0	2022-05-04	offspring	HeTo	chick	KLF	1	early
2022-05-04_Lisa_CobaltIndigoNavy_Coder-Lisa.arch	Durations	Navy	Ground	Position 3	136	2022-05-04	offspring	HeTo	chick	KLF	1	early
2022-05-04_Lisa_CobaltIndigoNavy_Coder-Lisa.arch	Durations	Navy	Ground	Position 4	120	2022-05-04	offspring	HeTo	chick	KLF	1	early
2022-05-04_Lisa_CobaltIndigoNavy_Coder-Lisa.arch	Durations	Navy	Out of Sight	Position 3	0	2022-05-04	offspring	HeTo	chick	KLF	1	early
2022-05-04_Lisa_CobaltIndigoNavy_Coder-Lisa.arch	Durations	Navy	Out of Sight	Position 4	0	2022-05-04	offspring	HeTo	chick	KLF	1	early
2022-05-04_Lisa_CobaltIndigoNavy_Coder-Lisa.arch	Durations	Navy	Other Call	Position 3	0	2022-05-04	offspring	HeTo	chick	KLF	1	early
2022-05-04_Lisa_CobaltIndigoNavy_Coder-Lisa.arch	Durations	Navy	Other Call	Position 4	0	2022-05-04	offspring	HeTo	chick	KLF	1	early
2022-05-04_Lisa_CobaltIndigoNavy_Coder-Lisa.arch	Durations	Navy	Investigate	Position 3	29.2	2022-05-04	offspring	HeTo	chick	KLF	1	early
2022-05-04_Lisa_CobaltIndigoNavy_Coder-Lisa.arch	Durations	Navy	Investigate	Position 4	86.8	2022-05-04	offspring	HeTo	chick	KLF	1	early
2022-05-04_Lisa_CobaltIndigoNavy_Coder-Lisa.arch	Durations	Navy	Crouch	Position 3	81.4	2022-05-04	offspring	HeTo	chick	KLF	1	early
2022-05-04_Lisa_CobaltIndigoNavy_Coder-Lisa.arch	Durations	Navy	Crouch	Position 4	0	2022-05-04	offspring	HeTo	chick	KLF	1	early
2022-05-04_Lisa_CobaltIndigoNavy_Coder-Lisa.arch	Durations	Navy	Ignore	Position 3	25.4	2022-05-04	offspring	HeTo	chick	KLF	1	early
2022-05-04_Lisa_CobaltIndigoNavy_Coder-Lisa.arch	Durations	Navy	Ignore	Position 4	33.2	2022-05-04	offspring	HeTo	chick	KLF	1	early
2022-05-04_Lisa_CobaltIndigoNavy_Coder-Lisa.arch	Durations	Navy	Total Time	Position 3	136	2022-05-04	offspring	HeTo	chick	KLF	1	early
2022-05-04_Lisa_CobaltIndigoNavy_Coder-Lisa.arch	Durations	Navy	Total Time	Position 4	120	2022-05-04	offspring	HeTo	chick	KLF	1	early
2022-05-04_Lisa_CobaltIndigoNavy_Coder-Lisa.arch	Percentages	Navy	Mask	Position 3	0	2022-05-04	offspring	HeTo	chick	KLF	1	early
2022-05-04_Lisa_CobaltIndigoNavy_Coder-Lisa.arch	Percentages	Navy	Mask	Position 4	0	2022-05-04	offspring	HeTo	chick	KLF	1	early
2022-05-04_Lisa_CobaltIndigoNavy_Coder-Lisa.arch	Percentages	Navy	Approach	Position 3	0	2022-05-04	offspring	HeTo	chick	KLF	1	early
2022-05-04_Lisa_CobaltIndigoNavy_Coder-Lisa.arch	Percentages	Navy	Approach	Position 4	0	2022-05-04	offspring	HeTo	chick	KLF	1	early
2022-05-04_Lisa_CobaltIndigoNavy_Coder-Lisa.arch	Percentages	Navy	Proximity	Position 3	0.44	2022-05-04	offspring	HeTo	chick	KLF	1	early
2022-05-04_Lisa_CobaltIndigoNavy_Coder-Lisa.arch	Percentages	Navy	Proximity	Position 4	0	2022-05-04	offspring	HeTo	chick	KLF	1	early
2022-05-04_Lisa_CobaltIndigoNavy_Coder-Lisa.arch	Percentages	Navy	Scolding	Position 3	0	2022-05-04	offspring	HeTo	chick	KLF	1	early
2022-05-04_Lisa_CobaltIndigoNavy_Coder-Lisa.arch	Percentages	Navy	Scolding	Position 4	0	2022-05-04	offspring	HeTo	chick	KLF	1	early
2022-05-04_Lisa_CobaltIndigoNavy_Coder-Lisa.arch	Percentages	Navy	Ground	Position 3	100	2022-05-04	offspring	HeTo	chick	KLF	1	early
2022-05-04_Lisa_CobaltIndigoNavy_Coder-Lisa.arch	Percentages	Navy	Ground	Position 4	100	2022-05-04	offspring	HeTo	chick	KLF	1	early
2022-05-04_Lisa_CobaltIndigoNavy_Coder-Lisa.arch	Percentages	Navy	Out of Sight	Position 3	0	2022-05-04	offspring	HeTo	chick	KLF	1	early
2022-05-04_Lisa_CobaltIndigoNavy_Coder-Lisa.arch	Percentages	Navy	Out of Sight	Position 4	0	2022-05-04	offspring	HeTo	chick	KLF	1	early
2022-05-04_Lisa_CobaltIndigoNavy_Coder-Lisa.arch	Percentages	Navy	Other Call	Position 3	0	2022-05-04	offspring	HeTo	chick	KLF	1	early
2022-05-04_Lisa_CobaltIndigoNavy_Coder-Lisa.arch	Percentages	Navy	Other Call	Position 4	0	2022-05-04	offspring	HeTo	chick	KLF	1	early
2022-05-04_Lisa_CobaltIndigoNavy_Coder-Lisa.arch	Percentages	Navy	Investigate	Position 3	21.47	2022-05-04	offspring	HeTo	chick	KLF	1	early
2022-05-04_Lisa_CobaltIndigoNavy_Coder-Lisa.arch	Percentages	Navy	Investigate	Position 4	72.33	2022-05-04	offspring	HeTo	chick	KLF	1	early
2022-05-04_Lisa_CobaltIndigoNavy_Coder-Lisa.arch	Percentages	Navy	Crouch	Position 3	59.85	2022-05-04	offspring	HeTo	chick	KLF	1	early
2022-05-04_Lisa_CobaltIndigoNavy_Coder-Lisa.arch	Percentages	Navy	Crouch	Position 4	0	2022-05-04	offspring	HeTo	chick	KLF	1	early
2022-05-04_Lisa_CobaltIndigoNavy_Coder-Lisa.arch	Percentages	Navy	Ignore	Position 3	18.68	2022-05-04	offspring	HeTo	chick	KLF	1	early
2022-05-04_Lisa_CobaltIndigoNavy_Coder-Lisa.arch	Percentages	Navy	Ignore	Position 4	27.67	2022-05-04	offspring	HeTo	chick	KLF	1	early
2022-05-04_Lisa_CobaltIndigoNavy_Coder-Lisa.arch	Frequencies	Cobalt	Mask	Position 3	0	2022-05-04	offspring	HeTo	chick	KLF	1	early
2022-05-04_Lisa_CobaltIndigoNavy_Coder-Lisa.arch	Frequencies	Cobalt	Mask	Position 4	0	2022-05-04	offspring	HeTo	chick	KLF	1	early
2022-05-04_Lisa_CobaltIndigoNavy_Coder-Lisa.arch	Frequencies	Cobalt	Approach	Position 3	0	2022-05-04	offspring	HeTo	chick	KLF	1	early
2022-05-04_Lisa_CobaltIndigoNavy_Coder-Lisa.arch	Frequencies	Cobalt	Approach	Position 4	0	2022-05-04	offspring	HeTo	chick	KLF	1	early
2022-05-04_Lisa_CobaltIndigoNavy_Coder-Lisa.arch	Frequencies	Cobalt	Proximity	Position 3	0	2022-05-04	offspring	HeTo	chick	KLF	1	early
2022-05-04_Lisa_CobaltIndigoNavy_Coder-Lisa.arch	Frequencies	Cobalt	Proximity	Position 4	0	2022-05-04	offspring	HeTo	chick	KLF	1	early
2022-05-04_Lisa_CobaltIndigoNavy_Coder-Lisa.arch	Frequencies	Cobalt	Scolding	Position 3	0	2022-05-04	offspring	HeTo	chick	KLF	1	early
2022-05-04_Lisa_CobaltIndigoNavy_Coder-Lisa.arch	Frequencies	Cobalt	Scolding	Position 4	0	2022-05-04	offspring	HeTo	chick	KLF	1	early
2022-05-04_Lisa_CobaltIndigoNavy_Coder-Lisa.arch	Frequencies	Cobalt	Ground	Position 3	0	2022-05-04	offspring	HeTo	chick	KLF	1	early
2022-05-04_Lisa_CobaltIndigoNavy_Coder-Lisa.arch	Frequencies	Cobalt	Ground	Position 4	0	2022-05-04	offspring	HeTo	chick	KLF	1	early
2022-05-04_Lisa_CobaltIndigoNavy_Coder-Lisa.arch	Frequencies	Cobalt	Out of Sight	Position 3	0	2022-05-04	offspring	HeTo	chick	KLF	1	early
2022-05-04_Lisa_CobaltIndigoNavy_Coder-Lisa.arch	Frequencies	Cobalt	Out of Sight	Position 4	0	2022-05-04	offspring	HeTo	chick	KLF	1	early
2022-05-04_Lisa_CobaltIndigoNavy_Coder-Lisa.arch	Frequencies	Cobalt	Other Call	Position 3	0	2022-05-04	offspring	HeTo	chick	KLF	1	early
2022-05-04_Lisa_CobaltIndigoNavy_Coder-Lisa.arch	Frequencies	Cobalt	Other Call	Position 4	0	2022-05-04	offspring	HeTo	chick	KLF	1	early
2022-05-04_Lisa_CobaltIndigoNavy_Coder-Lisa.arch	Frequencies	Cobalt	Investigate	Position 3	3	2022-05-04	offspring	HeTo	chick	KLF	1	early
2022-05-04_Lisa_CobaltIndigoNavy_Coder-Lisa.arch	Frequencies	Cobalt	Investigate	Position 4	1	2022-05-04	offspring	HeTo	chick	KLF	1	early
2022-05-04_Lisa_CobaltIndigoNavy_Coder-Lisa.arch	Frequencies	Cobalt	Crouch	Position 3	0	2022-05-04	offspring	HeTo	chick	KLF	1	early
2022-05-04_Lisa_CobaltIndigoNavy_Coder-Lisa.arch	Frequencies	Cobalt	Crouch	Position 4	0	2022-05-04	offspring	HeTo	chick	KLF	1	early
2022-05-04_Lisa_CobaltIndigoNavy_Coder-Lisa.arch	Frequencies	Cobalt	Ignore	Position 3	2	2022-05-04	offspring	HeTo	chick	KLF	1	early
2022-05-04_Lisa_CobaltIndigoNavy_Coder-Lisa.arch	Frequencies	Cobalt	Ignore	Position 4	0	2022-05-04	offspring	HeTo	chick	KLF	1	early
2022-05-04_Lisa_CobaltIndigoNavy_Coder-Lisa.arch	Durations	Cobalt	Mask	Position 3	0	2022-05-04	offspring	HeTo	chick	KLF	1	early
2022-05-04_Lisa_CobaltIndigoNavy_Coder-Lisa.arch	Durations	Cobalt	Mask	Position 4	0	2022-05-04	offspring	HeTo	chick	KLF	1	early
2022-05-04_Lisa_CobaltIndigoNavy_Coder-Lisa.arch	Durations	Cobalt	Approach	Position 3	0	2022-05-04	offspring	HeTo	chick	KLF	1	early
2022-05-04_Lisa_CobaltIndigoNavy_Coder-Lisa.arch	Durations	Cobalt	Approach	Position 4	0	2022-05-04	offspring	HeTo	chick	KLF	1	early
2022-05-04_Lisa_CobaltIndigoNavy_Coder-Lisa.arch	Durations	Cobalt	Proximity	Position 3	0	2022-05-04	offspring	HeTo	chick	KLF	1	early
2022-05-04_Lisa_CobaltIndigoNavy_Coder-Lisa.arch	Durations	Cobalt	Proximity	Position 4	0	2022-05-04	offspring	HeTo	chick	KLF	1	early
2022-05-04_Lisa_CobaltIndigoNavy_Coder-Lisa.arch	Durations	Cobalt	Scolding	Position 3	0	2022-05-04	offspring	HeTo	chick	KLF	1	early
2022-05-04_Lisa_CobaltIndigoNavy_Coder-Lisa.arch	Durations	Cobalt	Scolding	Position 4	0	2022-05-04	offspring	HeTo	chick	KLF	1	early
2022-05-04_Lisa_CobaltIndigoNavy_Coder-Lisa.arch	Durations	Cobalt	Ground	Position 3	0	2022-05-04	offspring	HeTo	chick	KLF	1	early
2022-05-04_Lisa_CobaltIndigoNavy_Coder-Lisa.arch	Durations	Cobalt	Ground	Position 4	0	2022-05-04	offspring	HeTo	chick	KLF	1	early
2022-05-04_Lisa_CobaltIndigoNavy_Coder-Lisa.arch	Durations	Cobalt	Out of Sight	Position 3	0	2022-05-04	offspring	HeTo	chick	KLF	1	early
2022-05-04_Lisa_CobaltIndigoNavy_Coder-Lisa.arch	Durations	Cobalt	Out of Sight	Position 4	0	2022-05-04	offspring	HeTo	chick	KLF	1	early
2022-05-04_Lisa_CobaltIndigoNavy_Coder-Lisa.arch	Durations	Cobalt	Other Call	Position 3	0	2022-05-04	offspring	HeTo	chick	KLF	1	early
2022-05-04_Lisa_CobaltIndigoNavy_Coder-Lisa.arch	Durations	Cobalt	Other Call	Position 4	0	2022-05-04	offspring	HeTo	chick	KLF	1	early
2022-05-04_Lisa_CobaltIndigoNavy_Coder-Lisa.arch	Durations	Cobalt	Investigate	Position 3	89.2	2022-05-04	offspring	HeTo	chick	KLF	1	early
2022-05-04_Lisa_CobaltIndigoNavy_Coder-Lisa.arch	Durations	Cobalt	Investigate	Position 4	120	2022-05-04	offspring	HeTo	chick	KLF	1	early
2022-05-04_Lisa_CobaltIndigoNavy_Coder-Lisa.arch	Durations	Cobalt	Crouch	Position 3	0	2022-05-04	offspring	HeTo	chick	KLF	1	early
2022-05-04_Lisa_CobaltIndigoNavy_Coder-Lisa.arch	Durations	Cobalt	Crouch	Position 4	0	2022-05-04	offspring	HeTo	chick	KLF	1	early
2022-05-04_Lisa_CobaltIndigoNavy_Coder-Lisa.arch	Durations	Cobalt	Ignore	Position 3	46.8	2022-05-04	offspring	HeTo	chick	KLF	1	early
2022-05-04_Lisa_CobaltIndigoNavy_Coder-Lisa.arch	Durations	Cobalt	Ignore	Position 4	0	2022-05-04	offspring	HeTo	chick	KLF	1	early
2022-05-04_Lisa_CobaltIndigoNavy_Coder-Lisa.arch	Durations	Cobalt	Total Time	Position 3	136	2022-05-04	offspring	HeTo	chick	KLF	1	early
2022-05-04_Lisa_CobaltIndigoNavy_Coder-Lisa.arch	Durations	Cobalt	Total Time	Position 4	120	2022-05-04	offspring	HeTo	chick	KLF	1	early
2022-05-04_Lisa_CobaltIndigoNavy_Coder-Lisa.arch	Percentages	Cobalt	Mask	Position 3	0	2022-05-04	offspring	HeTo	chick	KLF	1	early
2022-05-04_Lisa_CobaltIndigoNavy_Coder-Lisa.arch	Percentages	Cobalt	Mask	Position 4	0	2022-05-04	offspring	HeTo	chick	KLF	1	early
2022-05-04_Lisa_CobaltIndigoNavy_Coder-Lisa.arch	Percentages	Cobalt	Approach	Position 3	0	2022-05-04	offspring	HeTo	chick	KLF	1	early
2022-05-04_Lisa_CobaltIndigoNavy_Coder-Lisa.arch	Percentages	Cobalt	Approach	Position 4	0	2022-05-04	offspring	HeTo	chick	KLF	1	early
2022-05-04_Lisa_CobaltIndigoNavy_Coder-Lisa.arch	Percentages	Cobalt	Proximity	Position 3	0	2022-05-04	offspring	HeTo	chick	KLF	1	early
2022-05-04_Lisa_CobaltIndigoNavy_Coder-Lisa.arch	Percentages	Cobalt	Proximity	Position 4	0	2022-05-04	offspring	HeTo	chick	KLF	1	early
2022-05-04_Lisa_CobaltIndigoNavy_Coder-Lisa.arch	Percentages	Cobalt	Scolding	Position 3	0	2022-05-04	offspring	HeTo	chick	KLF	1	early
2022-05-04_Lisa_CobaltIndigoNavy_Coder-Lisa.arch	Percentages	Cobalt	Scolding	Position 4	0	2022-05-04	offspring	HeTo	chick	KLF	1	early
2022-05-04_Lisa_CobaltIndigoNavy_Coder-Lisa.arch	Percentages	Cobalt	Ground	Position 3	0	2022-05-04	offspring	HeTo	chick	KLF	1	early
2022-05-04_Lisa_CobaltIndigoNavy_Coder-Lisa.arch	Percentages	Cobalt	Ground	Position 4	0	2022-05-04	offspring	HeTo	chick	KLF	1	early
2022-05-04_Lisa_CobaltIndigoNavy_Coder-Lisa.arch	Percentages	Cobalt	Out of Sight	Position 3	0	2022-05-04	offspring	HeTo	chick	KLF	1	early
2022-05-04_Lisa_CobaltIndigoNavy_Coder-Lisa.arch	Percentages	Cobalt	Out of Sight	Position 4	0	2022-05-04	offspring	HeTo	chick	KLF	1	early
2022-05-04_Lisa_CobaltIndigoNavy_Coder-Lisa.arch	Percentages	Cobalt	Other Call	Position 3	0	2022-05-04	offspring	HeTo	chick	KLF	1	early
2022-05-04_Lisa_CobaltIndigoNavy_Coder-Lisa.arch	Percentages	Cobalt	Other Call	Position 4	0	2022-05-04	offspring	HeTo	chick	KLF	1	early
2022-05-04_Lisa_CobaltIndigoNavy_Coder-Lisa.arch	Percentages	Cobalt	Investigate	Position 3	65.59	2022-05-04	offspring	HeTo	chick	KLF	1	early
2022-05-04_Lisa_CobaltIndigoNavy_Coder-Lisa.arch	Percentages	Cobalt	Investigate	Position 4	100	2022-05-04	offspring	HeTo	chick	KLF	1	early
2022-05-04_Lisa_CobaltIndigoNavy_Coder-Lisa.arch	Percentages	Cobalt	Crouch	Position 3	0	2022-05-04	offspring	HeTo	chick	KLF	1	early
2022-05-04_Lisa_CobaltIndigoNavy_Coder-Lisa.arch	Percentages	Cobalt	Crouch	Position 4	0	2022-05-04	offspring	HeTo	chick	KLF	1	early
2022-05-04_Lisa_CobaltIndigoNavy_Coder-Lisa.arch	Percentages	Cobalt	Ignore	Position 3	34.41	2022-05-04	offspring	HeTo	chick	KLF	1	early
2022-05-04_Lisa_CobaltIndigoNavy_Coder-Lisa.arch	Percentages	Cobalt	Ignore	Position 4	0	2022-05-04	offspring	HeTo	chick	KLF	1	early
2022-05-04_Stefan_HeidiTom_Coder-Lisa.arch	Frequencies	Heidi	Mask	Position 3	1	2022-05-04	female	HeTo	adult	KLF	1	early
2022-05-04_Stefan_HeidiTom_Coder-Lisa.arch	Frequencies	Heidi	Mask	Position 4	1	2022-05-04	female	HeTo	adult	KLF	1	early
2022-05-04_Stefan_HeidiTom_Coder-Lisa.arch	Frequencies	Heidi	Approach	Position 3	12	2022-05-04	female	HeTo	adult	KLF	1	early
2022-05-04_Stefan_HeidiTom_Coder-Lisa.arch	Frequencies	Heidi	Approach	Position 4	2	2022-05-04	female	HeTo	adult	KLF	1	early
2022-05-04_Stefan_HeidiTom_Coder-Lisa.arch	Frequencies	Heidi	Proximity	Position 3	6	2022-05-04	female	HeTo	adult	KLF	1	early
2022-05-04_Stefan_HeidiTom_Coder-Lisa.arch	Frequencies	Heidi	Proximity	Position 4	2	2022-05-04	female	HeTo	adult	KLF	1	early
2022-05-04_Stefan_HeidiTom_Coder-Lisa.arch	Frequencies	Heidi	Scolding	Position 3	1	2022-05-04	female	HeTo	adult	KLF	1	early
2022-05-04_Stefan_HeidiTom_Coder-Lisa.arch	Frequencies	Heidi	Scolding	Position 4	1	2022-05-04	female	HeTo	adult	KLF	1	early
2022-05-04_Stefan_HeidiTom_Coder-Lisa.arch	Frequencies	Heidi	Ground	Position 3	0	2022-05-04	female	HeTo	adult	KLF	1	early
2022-05-04_Stefan_HeidiTom_Coder-Lisa.arch	Frequencies	Heidi	Ground	Position 4	0	2022-05-04	female	HeTo	adult	KLF	1	early
2022-05-04_Stefan_HeidiTom_Coder-Lisa.arch	Frequencies	Heidi	Out of Sight	Position 3	0	2022-05-04	female	HeTo	adult	KLF	1	early
2022-05-04_Stefan_HeidiTom_Coder-Lisa.arch	Frequencies	Heidi	Out of Sight	Position 4	0	2022-05-04	female	HeTo	adult	KLF	1	early
2022-05-04_Stefan_HeidiTom_Coder-Lisa.arch	Frequencies	Heidi	Other Call	Position 3	0	2022-05-04	female	HeTo	adult	KLF	1	early
2022-05-04_Stefan_HeidiTom_Coder-Lisa.arch	Frequencies	Heidi	Other Call	Position 4	0	2022-05-04	female	HeTo	adult	KLF	1	early
2022-05-04_Stefan_HeidiTom_Coder-Lisa.arch	Frequencies	Heidi	Investigate	Position 3	0	2022-05-04	female	HeTo	adult	KLF	1	early
2022-05-04_Stefan_HeidiTom_Coder-Lisa.arch	Frequencies	Heidi	Investigate	Position 4	0	2022-05-04	female	HeTo	adult	KLF	1	early
2022-05-04_Stefan_HeidiTom_Coder-Lisa.arch	Frequencies	Heidi	Crouch	Position 3	0	2022-05-04	female	HeTo	adult	KLF	1	early
2022-05-04_Stefan_HeidiTom_Coder-Lisa.arch	Frequencies	Heidi	Crouch	Position 4	0	2022-05-04	female	HeTo	adult	KLF	1	early
2022-05-04_Stefan_HeidiTom_Coder-Lisa.arch	Frequencies	Heidi	Ignore	Position 3	0	2022-05-04	female	HeTo	adult	KLF	1	early
2022-05-04_Stefan_HeidiTom_Coder-Lisa.arch	Frequencies	Heidi	Ignore	Position 4	0	2022-05-04	female	HeTo	adult	KLF	1	early
2022-05-04_Stefan_HeidiTom_Coder-Lisa.arch	Durations	Heidi	Mask	Position 3	136	2022-05-04	female	HeTo	adult	KLF	1	early
2022-05-04_Stefan_HeidiTom_Coder-Lisa.arch	Durations	Heidi	Mask	Position 4	120	2022-05-04	female	HeTo	adult	KLF	1	early
2022-05-04_Stefan_HeidiTom_Coder-Lisa.arch	Durations	Heidi	Approach	Position 3	2.4	2022-05-04	female	HeTo	adult	KLF	1	early
2022-05-04_Stefan_HeidiTom_Coder-Lisa.arch	Durations	Heidi	Approach	Position 4	0.4	2022-05-04	female	HeTo	adult	KLF	1	early
2022-05-04_Stefan_HeidiTom_Coder-Lisa.arch	Durations	Heidi	Proximity	Position 3	31.8	2022-05-04	female	HeTo	adult	KLF	1	early
2022-05-04_Stefan_HeidiTom_Coder-Lisa.arch	Durations	Heidi	Proximity	Position 4	101.8	2022-05-04	female	HeTo	adult	KLF	1	early
2022-05-04_Stefan_HeidiTom_Coder-Lisa.arch	Durations	Heidi	Scolding	Position 3	136	2022-05-04	female	HeTo	adult	KLF	1	early
2022-05-04_Stefan_HeidiTom_Coder-Lisa.arch	Durations	Heidi	Scolding	Position 4	120	2022-05-04	female	HeTo	adult	KLF	1	early
2022-05-04_Stefan_HeidiTom_Coder-Lisa.arch	Durations	Heidi	Ground	Position 3	0	2022-05-04	female	HeTo	adult	KLF	1	early
2022-05-04_Stefan_HeidiTom_Coder-Lisa.arch	Durations	Heidi	Ground	Position 4	0	2022-05-04	female	HeTo	adult	KLF	1	early
2022-05-04_Stefan_HeidiTom_Coder-Lisa.arch	Durations	Heidi	Out of Sight	Position 3	0	2022-05-04	female	HeTo	adult	KLF	1	early
2022-05-04_Stefan_HeidiTom_Coder-Lisa.arch	Durations	Heidi	Out of Sight	Position 4	0	2022-05-04	female	HeTo	adult	KLF	1	early
2022-05-04_Stefan_HeidiTom_Coder-Lisa.arch	Durations	Heidi	Other Call	Position 3	0	2022-05-04	female	HeTo	adult	KLF	1	early
2022-05-04_Stefan_HeidiTom_Coder-Lisa.arch	Durations	Heidi	Other Call	Position 4	0	2022-05-04	female	HeTo	adult	KLF	1	early
2022-05-04_Stefan_HeidiTom_Coder-Lisa.arch	Durations	Heidi	Investigate	Position 3	0	2022-05-04	female	HeTo	adult	KLF	1	early
2022-05-04_Stefan_HeidiTom_Coder-Lisa.arch	Durations	Heidi	Investigate	Position 4	0	2022-05-04	female	HeTo	adult	KLF	1	early
2022-05-04_Stefan_HeidiTom_Coder-Lisa.arch	Durations	Heidi	Crouch	Position 3	0	2022-05-04	female	HeTo	adult	KLF	1	early
2022-05-04_Stefan_HeidiTom_Coder-Lisa.arch	Durations	Heidi	Crouch	Position 4	0	2022-05-04	female	HeTo	adult	KLF	1	early
2022-05-04_Stefan_HeidiTom_Coder-Lisa.arch	Durations	Heidi	Ignore	Position 3	0	2022-05-04	female	HeTo	adult	KLF	1	early
2022-05-04_Stefan_HeidiTom_Coder-Lisa.arch	Durations	Heidi	Ignore	Position 4	0	2022-05-04	female	HeTo	adult	KLF	1	early
2022-05-04_Stefan_HeidiTom_Coder-Lisa.arch	Durations	Heidi	Total Time	Position 3	136	2022-05-04	female	HeTo	adult	KLF	1	early
2022-05-04_Stefan_HeidiTom_Coder-Lisa.arch	Durations	Heidi	Total Time	Position 4	120	2022-05-04	female	HeTo	adult	KLF	1	early
2022-05-04_Stefan_HeidiTom_Coder-Lisa.arch	Percentages	Heidi	Mask	Position 3	100	2022-05-04	female	HeTo	adult	KLF	1	early
2022-05-04_Stefan_HeidiTom_Coder-Lisa.arch	Percentages	Heidi	Mask	Position 4	100	2022-05-04	female	HeTo	adult	KLF	1	early
2022-05-04_Stefan_HeidiTom_Coder-Lisa.arch	Percentages	Heidi	Approach	Position 3	1.76	2022-05-04	female	HeTo	adult	KLF	1	early
2022-05-04_Stefan_HeidiTom_Coder-Lisa.arch	Percentages	Heidi	Approach	Position 4	0.33	2022-05-04	female	HeTo	adult	KLF	1	early
2022-05-04_Stefan_HeidiTom_Coder-Lisa.arch	Percentages	Heidi	Proximity	Position 3	23.38	2022-05-04	female	HeTo	adult	KLF	1	early
2022-05-04_Stefan_HeidiTom_Coder-Lisa.arch	Percentages	Heidi	Proximity	Position 4	84.83	2022-05-04	female	HeTo	adult	KLF	1	early
2022-05-04_Stefan_HeidiTom_Coder-Lisa.arch	Percentages	Heidi	Scolding	Position 3	100	2022-05-04	female	HeTo	adult	KLF	1	early
2022-05-04_Stefan_HeidiTom_Coder-Lisa.arch	Percentages	Heidi	Scolding	Position 4	100	2022-05-04	female	HeTo	adult	KLF	1	early
2022-05-04_Stefan_HeidiTom_Coder-Lisa.arch	Percentages	Heidi	Ground	Position 3	0	2022-05-04	female	HeTo	adult	KLF	1	early
2022-05-04_Stefan_HeidiTom_Coder-Lisa.arch	Percentages	Heidi	Ground	Position 4	0	2022-05-04	female	HeTo	adult	KLF	1	early
2022-05-04_Stefan_HeidiTom_Coder-Lisa.arch	Percentages	Heidi	Out of Sight	Position 3	0	2022-05-04	female	HeTo	adult	KLF	1	early
2022-05-04_Stefan_HeidiTom_Coder-Lisa.arch	Percentages	Heidi	Out of Sight	Position 4	0	2022-05-04	female	HeTo	adult	KLF	1	early
2022-05-04_Stefan_HeidiTom_Coder-Lisa.arch	Percentages	Heidi	Other Call	Position 3	0	2022-05-04	female	HeTo	adult	KLF	1	early
2022-05-04_Stefan_HeidiTom_Coder-Lisa.arch	Percentages	Heidi	Other Call	Position 4	0	2022-05-04	female	HeTo	adult	KLF	1	early
2022-05-04_Stefan_HeidiTom_Coder-Lisa.arch	Percentages	Heidi	Investigate	Position 3	0	2022-05-04	female	HeTo	adult	KLF	1	early
2022-05-04_Stefan_HeidiTom_Coder-Lisa.arch	Percentages	Heidi	Investigate	Position 4	0	2022-05-04	female	HeTo	adult	KLF	1	early
2022-05-04_Stefan_HeidiTom_Coder-Lisa.arch	Percentages	Heidi	Crouch	Position 3	0	2022-05-04	female	HeTo	adult	KLF	1	early
2022-05-04_Stefan_HeidiTom_Coder-Lisa.arch	Percentages	Heidi	Crouch	Position 4	0	2022-05-04	female	HeTo	adult	KLF	1	early
2022-05-04_Stefan_HeidiTom_Coder-Lisa.arch	Percentages	Heidi	Ignore	Position 3	0	2022-05-04	female	HeTo	adult	KLF	1	early
2022-05-04_Stefan_HeidiTom_Coder-Lisa.arch	Percentages	Heidi	Ignore	Position 4	0	2022-05-04	female	HeTo	adult	KLF	1	early
2022-05-04_Stefan_HeidiTom_Coder-Lisa.arch	Frequencies	Tom	Mask	Position 3	1	2022-05-04	male	HeTo	adult	KLF	1	early
2022-05-04_Stefan_HeidiTom_Coder-Lisa.arch	Frequencies	Tom	Mask	Position 4	1	2022-05-04	male	HeTo	adult	KLF	1	early
2022-05-04_Stefan_HeidiTom_Coder-Lisa.arch	Frequencies	Tom	Approach	Position 3	10	2022-05-04	male	HeTo	adult	KLF	1	early
2022-05-04_Stefan_HeidiTom_Coder-Lisa.arch	Frequencies	Tom	Approach	Position 4	2	2022-05-04	male	HeTo	adult	KLF	1	early
2022-05-04_Stefan_HeidiTom_Coder-Lisa.arch	Frequencies	Tom	Proximity	Position 3	5	2022-05-04	male	HeTo	adult	KLF	1	early
2022-05-04_Stefan_HeidiTom_Coder-Lisa.arch	Frequencies	Tom	Proximity	Position 4	2	2022-05-04	male	HeTo	adult	KLF	1	early
2022-05-04_Stefan_HeidiTom_Coder-Lisa.arch	Frequencies	Tom	Scolding	Position 3	1	2022-05-04	male	HeTo	adult	KLF	1	early
2022-05-04_Stefan_HeidiTom_Coder-Lisa.arch	Frequencies	Tom	Scolding	Position 4	1	2022-05-04	male	HeTo	adult	KLF	1	early
2022-05-04_Stefan_HeidiTom_Coder-Lisa.arch	Frequencies	Tom	Ground	Position 3	0	2022-05-04	male	HeTo	adult	KLF	1	early
2022-05-04_Stefan_HeidiTom_Coder-Lisa.arch	Frequencies	Tom	Ground	Position 4	0	2022-05-04	male	HeTo	adult	KLF	1	early
2022-05-04_Stefan_HeidiTom_Coder-Lisa.arch	Frequencies	Tom	Out of Sight	Position 3	0	2022-05-04	male	HeTo	adult	KLF	1	early
2022-05-04_Stefan_HeidiTom_Coder-Lisa.arch	Frequencies	Tom	Out of Sight	Position 4	0	2022-05-04	male	HeTo	adult	KLF	1	early
2022-05-04_Stefan_HeidiTom_Coder-Lisa.arch	Frequencies	Tom	Other Call	Position 3	0	2022-05-04	male	HeTo	adult	KLF	1	early
2022-05-04_Stefan_HeidiTom_Coder-Lisa.arch	Frequencies	Tom	Other Call	Position 4	0	2022-05-04	male	HeTo	adult	KLF	1	early
2022-05-04_Stefan_HeidiTom_Coder-Lisa.arch	Frequencies	Tom	Investigate	Position 3	0	2022-05-04	male	HeTo	adult	KLF	1	early
2022-05-04_Stefan_HeidiTom_Coder-Lisa.arch	Frequencies	Tom	Investigate	Position 4	0	2022-05-04	male	HeTo	adult	KLF	1	early
2022-05-04_Stefan_HeidiTom_Coder-Lisa.arch	Frequencies	Tom	Crouch	Position 3	0	2022-05-04	male	HeTo	adult	KLF	1	early
2022-05-04_Stefan_HeidiTom_Coder-Lisa.arch	Frequencies	Tom	Crouch	Position 4	0	2022-05-04	male	HeTo	adult	KLF	1	early
2022-05-04_Stefan_HeidiTom_Coder-Lisa.arch	Frequencies	Tom	Ignore	Position 3	0	2022-05-04	male	HeTo	adult	KLF	1	early
2022-05-04_Stefan_HeidiTom_Coder-Lisa.arch	Frequencies	Tom	Ignore	Position 4	0	2022-05-04	male	HeTo	adult	KLF	1	early
2022-05-04_Stefan_HeidiTom_Coder-Lisa.arch	Durations	Tom	Mask	Position 3	136	2022-05-04	male	HeTo	adult	KLF	1	early
2022-05-04_Stefan_HeidiTom_Coder-Lisa.arch	Durations	Tom	Mask	Position 4	120	2022-05-04	male	HeTo	adult	KLF	1	early
2022-05-04_Stefan_HeidiTom_Coder-Lisa.arch	Durations	Tom	Approach	Position 3	2	2022-05-04	male	HeTo	adult	KLF	1	early
2022-05-04_Stefan_HeidiTom_Coder-Lisa.arch	Durations	Tom	Approach	Position 4	0.4	2022-05-04	male	HeTo	adult	KLF	1	early
2022-05-04_Stefan_HeidiTom_Coder-Lisa.arch	Durations	Tom	Proximity	Position 3	68.4	2022-05-04	male	HeTo	adult	KLF	1	early
2022-05-04_Stefan_HeidiTom_Coder-Lisa.arch	Durations	Tom	Proximity	Position 4	105.2	2022-05-04	male	HeTo	adult	KLF	1	early
2022-05-04_Stefan_HeidiTom_Coder-Lisa.arch	Durations	Tom	Scolding	Position 3	136	2022-05-04	male	HeTo	adult	KLF	1	early
2022-05-04_Stefan_HeidiTom_Coder-Lisa.arch	Durations	Tom	Scolding	Position 4	120	2022-05-04	male	HeTo	adult	KLF	1	early
2022-05-04_Stefan_HeidiTom_Coder-Lisa.arch	Durations	Tom	Ground	Position 3	0	2022-05-04	male	HeTo	adult	KLF	1	early
2022-05-04_Stefan_HeidiTom_Coder-Lisa.arch	Durations	Tom	Ground	Position 4	0	2022-05-04	male	HeTo	adult	KLF	1	early
2022-05-04_Stefan_HeidiTom_Coder-Lisa.arch	Durations	Tom	Out of Sight	Position 3	0	2022-05-04	male	HeTo	adult	KLF	1	early
2022-05-04_Stefan_HeidiTom_Coder-Lisa.arch	Durations	Tom	Out of Sight	Position 4	0	2022-05-04	male	HeTo	adult	KLF	1	early
2022-05-04_Stefan_HeidiTom_Coder-Lisa.arch	Durations	Tom	Other Call	Position 3	0	2022-05-04	male	HeTo	adult	KLF	1	early
2022-05-04_Stefan_HeidiTom_Coder-Lisa.arch	Durations	Tom	Other Call	Position 4	0	2022-05-04	male	HeTo	adult	KLF	1	early
2022-05-04_Stefan_HeidiTom_Coder-Lisa.arch	Durations	Tom	Investigate	Position 3	0	2022-05-04	male	HeTo	adult	KLF	1	early
2022-05-04_Stefan_HeidiTom_Coder-Lisa.arch	Durations	Tom	Investigate	Position 4	0	2022-05-04	male	HeTo	adult	KLF	1	early
2022-05-04_Stefan_HeidiTom_Coder-Lisa.arch	Durations	Tom	Crouch	Position 3	0	2022-05-04	male	HeTo	adult	KLF	1	early
2022-05-04_Stefan_HeidiTom_Coder-Lisa.arch	Durations	Tom	Crouch	Position 4	0	2022-05-04	male	HeTo	adult	KLF	1	early
2022-05-04_Stefan_HeidiTom_Coder-Lisa.arch	Durations	Tom	Ignore	Position 3	0	2022-05-04	male	HeTo	adult	KLF	1	early
2022-05-04_Stefan_HeidiTom_Coder-Lisa.arch	Durations	Tom	Ignore	Position 4	0	2022-05-04	male	HeTo	adult	KLF	1	early
2022-05-04_Stefan_HeidiTom_Coder-Lisa.arch	Durations	Tom	Total Time	Position 3	136	2022-05-04	male	HeTo	adult	KLF	1	early
2022-05-04_Stefan_HeidiTom_Coder-Lisa.arch	Durations	Tom	Total Time	Position 4	120	2022-05-04	male	HeTo	adult	KLF	1	early
2022-05-04_Stefan_HeidiTom_Coder-Lisa.arch	Percentages	Tom	Mask	Position 3	100	2022-05-04	male	HeTo	adult	KLF	1	early
2022-05-04_Stefan_HeidiTom_Coder-Lisa.arch	Percentages	Tom	Mask	Position 4	100	2022-05-04	male	HeTo	adult	KLF	1	early
2022-05-04_Stefan_HeidiTom_Coder-Lisa.arch	Percentages	Tom	Approach	Position 3	1.47	2022-05-04	male	HeTo	adult	KLF	1	early
2022-05-04_Stefan_HeidiTom_Coder-Lisa.arch	Percentages	Tom	Approach	Position 4	0.33	2022-05-04	male	HeTo	adult	KLF	1	early
2022-05-04_Stefan_HeidiTom_Coder-Lisa.arch	Percentages	Tom	Proximity	Position 3	50.29	2022-05-04	male	HeTo	adult	KLF	1	early
2022-05-04_Stefan_HeidiTom_Coder-Lisa.arch	Percentages	Tom	Proximity	Position 4	87.67	2022-05-04	male	HeTo	adult	KLF	1	early
2022-05-04_Stefan_HeidiTom_Coder-Lisa.arch	Percentages	Tom	Scolding	Position 3	100	2022-05-04	male	HeTo	adult	KLF	1	early
2022-05-04_Stefan_HeidiTom_Coder-Lisa.arch	Percentages	Tom	Scolding	Position 4	100	2022-05-04	male	HeTo	adult	KLF	1	early
2022-05-04_Stefan_HeidiTom_Coder-Lisa.arch	Percentages	Tom	Ground	Position 3	0	2022-05-04	male	HeTo	adult	KLF	1	early
2022-05-04_Stefan_HeidiTom_Coder-Lisa.arch	Percentages	Tom	Ground	Position 4	0	2022-05-04	male	HeTo	adult	KLF	1	early
2022-05-04_Stefan_HeidiTom_Coder-Lisa.arch	Percentages	Tom	Out of Sight	Position 3	0	2022-05-04	male	HeTo	adult	KLF	1	early
2022-05-04_Stefan_HeidiTom_Coder-Lisa.arch	Percentages	Tom	Out of Sight	Position 4	0	2022-05-04	male	HeTo	adult	KLF	1	early
2022-05-04_Stefan_HeidiTom_Coder-Lisa.arch	Percentages	Tom	Other Call	Position 3	0	2022-05-04	male	HeTo	adult	KLF	1	early
2022-05-04_Stefan_HeidiTom_Coder-Lisa.arch	Percentages	Tom	Other Call	Position 4	0	2022-05-04	male	HeTo	adult	KLF	1	early
2022-05-04_Stefan_HeidiTom_Coder-Lisa.arch	Percentages	Tom	Investigate	Position 3	0	2022-05-04	male	HeTo	adult	KLF	1	early
2022-05-04_Stefan_HeidiTom_Coder-Lisa.arch	Percentages	Tom	Investigate	Position 4	0	2022-05-04	male	HeTo	adult	KLF	1	early
2022-05-04_Stefan_HeidiTom_Coder-Lisa.arch	Percentages	Tom	Crouch	Position 3	0	2022-05-04	male	HeTo	adult	KLF	1	early
2022-05-04_Stefan_HeidiTom_Coder-Lisa.arch	Percentages	Tom	Crouch	Position 4	0	2022-05-04	male	HeTo	adult	KLF	1	early
2022-05-04_Stefan_HeidiTom_Coder-Lisa.arch	Percentages	Tom	Ignore	Position 3	0	2022-05-04	male	HeTo	adult	KLF	1	early
2022-05-04_Stefan_HeidiTom_Coder-Lisa.arch	Percentages	Tom	Ignore	Position 4	0	2022-05-04	male	HeTo	adult	KLF	1	early
2022-05-06_Lennart_NavyCobaltIndigo_Coder-Kathi.arch	Frequencies	Indigo	Mask	Position 1	1	2022-05-06	offspring	HeTo	chick	KLF	2	early
2022-05-06_Lennart_NavyCobaltIndigo_Coder-Kathi.arch	Frequencies	Indigo	Mask	Position 2	0	2022-05-06	offspring	HeTo	chick	KLF	2	early
2022-05-06_Lennart_NavyCobaltIndigo_Coder-Kathi.arch	Frequencies	Indigo	Approach	Position 1	0	2022-05-06	offspring	HeTo	chick	KLF	2	early
2022-05-06_Lennart_NavyCobaltIndigo_Coder-Kathi.arch	Frequencies	Indigo	Approach	Position 2	0	2022-05-06	offspring	HeTo	chick	KLF	2	early
2022-05-06_Lennart_NavyCobaltIndigo_Coder-Kathi.arch	Frequencies	Indigo	Proximity	Position 1	0	2022-05-06	offspring	HeTo	chick	KLF	2	early
2022-05-06_Lennart_NavyCobaltIndigo_Coder-Kathi.arch	Frequencies	Indigo	Proximity	Position 2	0	2022-05-06	offspring	HeTo	chick	KLF	2	early
2022-05-06_Lennart_NavyCobaltIndigo_Coder-Kathi.arch	Frequencies	Indigo	Scolding	Position 1	0	2022-05-06	offspring	HeTo	chick	KLF	2	early
2022-05-06_Lennart_NavyCobaltIndigo_Coder-Kathi.arch	Frequencies	Indigo	Scolding	Position 2	0	2022-05-06	offspring	HeTo	chick	KLF	2	early
2022-05-06_Lennart_NavyCobaltIndigo_Coder-Kathi.arch	Frequencies	Indigo	Ground	Position 1	0	2022-05-06	offspring	HeTo	chick	KLF	2	early
2022-05-06_Lennart_NavyCobaltIndigo_Coder-Kathi.arch	Frequencies	Indigo	Ground	Position 2	0	2022-05-06	offspring	HeTo	chick	KLF	2	early
2022-05-06_Lennart_NavyCobaltIndigo_Coder-Kathi.arch	Frequencies	Indigo	Out of Sight	Position 1	0	2022-05-06	offspring	HeTo	chick	KLF	2	early
2022-05-06_Lennart_NavyCobaltIndigo_Coder-Kathi.arch	Frequencies	Indigo	Out of Sight	Position 2	0	2022-05-06	offspring	HeTo	chick	KLF	2	early
2022-05-06_Lennart_NavyCobaltIndigo_Coder-Kathi.arch	Frequencies	Indigo	Other Call	Position 1	0	2022-05-06	offspring	HeTo	chick	KLF	2	early
2022-05-06_Lennart_NavyCobaltIndigo_Coder-Kathi.arch	Frequencies	Indigo	Other Call	Position 2	0	2022-05-06	offspring	HeTo	chick	KLF	2	early
2022-05-06_Lennart_NavyCobaltIndigo_Coder-Kathi.arch	Frequencies	Indigo	Investigate	Position 1	1	2022-05-06	offspring	HeTo	chick	KLF	2	early
2022-05-06_Lennart_NavyCobaltIndigo_Coder-Kathi.arch	Frequencies	Indigo	Investigate	Position 2	1	2022-05-06	offspring	HeTo	chick	KLF	2	early
2022-05-06_Lennart_NavyCobaltIndigo_Coder-Kathi.arch	Frequencies	Indigo	Crouch	Position 1	0	2022-05-06	offspring	HeTo	chick	KLF	2	early
2022-05-06_Lennart_NavyCobaltIndigo_Coder-Kathi.arch	Frequencies	Indigo	Crouch	Position 2	0	2022-05-06	offspring	HeTo	chick	KLF	2	early
2022-05-06_Lennart_NavyCobaltIndigo_Coder-Kathi.arch	Frequencies	Indigo	Ignore	Position 1	0	2022-05-06	offspring	HeTo	chick	KLF	2	early
2022-05-06_Lennart_NavyCobaltIndigo_Coder-Kathi.arch	Frequencies	Indigo	Ignore	Position 2	0	2022-05-06	offspring	HeTo	chick	KLF	2	early
2022-05-06_Lennart_NavyCobaltIndigo_Coder-Kathi.arch	Durations	Indigo	Mask	Position 1	0.2	2022-05-06	offspring	HeTo	chick	KLF	2	early
2022-05-06_Lennart_NavyCobaltIndigo_Coder-Kathi.arch	Durations	Indigo	Mask	Position 2	0	2022-05-06	offspring	HeTo	chick	KLF	2	early
2022-05-06_Lennart_NavyCobaltIndigo_Coder-Kathi.arch	Durations	Indigo	Approach	Position 1	0	2022-05-06	offspring	HeTo	chick	KLF	2	early
2022-05-06_Lennart_NavyCobaltIndigo_Coder-Kathi.arch	Durations	Indigo	Approach	Position 2	0	2022-05-06	offspring	HeTo	chick	KLF	2	early
2022-05-06_Lennart_NavyCobaltIndigo_Coder-Kathi.arch	Durations	Indigo	Proximity	Position 1	0	2022-05-06	offspring	HeTo	chick	KLF	2	early
2022-05-06_Lennart_NavyCobaltIndigo_Coder-Kathi.arch	Durations	Indigo	Proximity	Position 2	0	2022-05-06	offspring	HeTo	chick	KLF	2	early
2022-05-06_Lennart_NavyCobaltIndigo_Coder-Kathi.arch	Durations	Indigo	Scolding	Position 1	0	2022-05-06	offspring	HeTo	chick	KLF	2	early
2022-05-06_Lennart_NavyCobaltIndigo_Coder-Kathi.arch	Durations	Indigo	Scolding	Position 2	0	2022-05-06	offspring	HeTo	chick	KLF	2	early
2022-05-06_Lennart_NavyCobaltIndigo_Coder-Kathi.arch	Durations	Indigo	Ground	Position 1	0	2022-05-06	offspring	HeTo	chick	KLF	2	early
2022-05-06_Lennart_NavyCobaltIndigo_Coder-Kathi.arch	Durations	Indigo	Ground	Position 2	0	2022-05-06	offspring	HeTo	chick	KLF	2	early
2022-05-06_Lennart_NavyCobaltIndigo_Coder-Kathi.arch	Durations	Indigo	Out of Sight	Position 1	0	2022-05-06	offspring	HeTo	chick	KLF	2	early
2022-05-06_Lennart_NavyCobaltIndigo_Coder-Kathi.arch	Durations	Indigo	Out of Sight	Position 2	0	2022-05-06	offspring	HeTo	chick	KLF	2	early
2022-05-06_Lennart_NavyCobaltIndigo_Coder-Kathi.arch	Durations	Indigo	Other Call	Position 1	0	2022-05-06	offspring	HeTo	chick	KLF	2	early
2022-05-06_Lennart_NavyCobaltIndigo_Coder-Kathi.arch	Durations	Indigo	Other Call	Position 2	0	2022-05-06	offspring	HeTo	chick	KLF	2	early
2022-05-06_Lennart_NavyCobaltIndigo_Coder-Kathi.arch	Durations	Indigo	Investigate	Position 1	133	2022-05-06	offspring	HeTo	chick	KLF	2	early
2022-05-06_Lennart_NavyCobaltIndigo_Coder-Kathi.arch	Durations	Indigo	Investigate	Position 2	126	2022-05-06	offspring	HeTo	chick	KLF	2	early
2022-05-06_Lennart_NavyCobaltIndigo_Coder-Kathi.arch	Durations	Indigo	Crouch	Position 1	0	2022-05-06	offspring	HeTo	chick	KLF	2	early
2022-05-06_Lennart_NavyCobaltIndigo_Coder-Kathi.arch	Durations	Indigo	Crouch	Position 2	0	2022-05-06	offspring	HeTo	chick	KLF	2	early
2022-05-06_Lennart_NavyCobaltIndigo_Coder-Kathi.arch	Durations	Indigo	Ignore	Position 1	0	2022-05-06	offspring	HeTo	chick	KLF	2	early
2022-05-06_Lennart_NavyCobaltIndigo_Coder-Kathi.arch	Durations	Indigo	Ignore	Position 2	0	2022-05-06	offspring	HeTo	chick	KLF	2	early
2022-05-06_Lennart_NavyCobaltIndigo_Coder-Kathi.arch	Durations	Indigo	Total Time	Position 1	133	2022-05-06	offspring	HeTo	chick	KLF	2	early
2022-05-06_Lennart_NavyCobaltIndigo_Coder-Kathi.arch	Durations	Indigo	Total Time	Position 2	126	2022-05-06	offspring	HeTo	chick	KLF	2	early
2022-05-06_Lennart_NavyCobaltIndigo_Coder-Kathi.arch	Percentages	Indigo	Mask	Position 1	0.15	2022-05-06	offspring	HeTo	chick	KLF	2	early
2022-05-06_Lennart_NavyCobaltIndigo_Coder-Kathi.arch	Percentages	Indigo	Mask	Position 2	0	2022-05-06	offspring	HeTo	chick	KLF	2	early
2022-05-06_Lennart_NavyCobaltIndigo_Coder-Kathi.arch	Percentages	Indigo	Approach	Position 1	0	2022-05-06	offspring	HeTo	chick	KLF	2	early
2022-05-06_Lennart_NavyCobaltIndigo_Coder-Kathi.arch	Percentages	Indigo	Approach	Position 2	0	2022-05-06	offspring	HeTo	chick	KLF	2	early
2022-05-06_Lennart_NavyCobaltIndigo_Coder-Kathi.arch	Percentages	Indigo	Proximity	Position 1	0	2022-05-06	offspring	HeTo	chick	KLF	2	early
2022-05-06_Lennart_NavyCobaltIndigo_Coder-Kathi.arch	Percentages	Indigo	Proximity	Position 2	0	2022-05-06	offspring	HeTo	chick	KLF	2	early
2022-05-06_Lennart_NavyCobaltIndigo_Coder-Kathi.arch	Percentages	Indigo	Scolding	Position 1	0	2022-05-06	offspring	HeTo	chick	KLF	2	early
2022-05-06_Lennart_NavyCobaltIndigo_Coder-Kathi.arch	Percentages	Indigo	Scolding	Position 2	0	2022-05-06	offspring	HeTo	chick	KLF	2	early
2022-05-06_Lennart_NavyCobaltIndigo_Coder-Kathi.arch	Percentages	Indigo	Ground	Position 1	0	2022-05-06	offspring	HeTo	chick	KLF	2	early
2022-05-06_Lennart_NavyCobaltIndigo_Coder-Kathi.arch	Percentages	Indigo	Ground	Position 2	0	2022-05-06	offspring	HeTo	chick	KLF	2	early
2022-05-06_Lennart_NavyCobaltIndigo_Coder-Kathi.arch	Percentages	Indigo	Out of Sight	Position 1	0	2022-05-06	offspring	HeTo	chick	KLF	2	early
2022-05-06_Lennart_NavyCobaltIndigo_Coder-Kathi.arch	Percentages	Indigo	Out of Sight	Position 2	0	2022-05-06	offspring	HeTo	chick	KLF	2	early
2022-05-06_Lennart_NavyCobaltIndigo_Coder-Kathi.arch	Percentages	Indigo	Other Call	Position 1	0	2022-05-06	offspring	HeTo	chick	KLF	2	early
2022-05-06_Lennart_NavyCobaltIndigo_Coder-Kathi.arch	Percentages	Indigo	Other Call	Position 2	0	2022-05-06	offspring	HeTo	chick	KLF	2	early
2022-05-06_Lennart_NavyCobaltIndigo_Coder-Kathi.arch	Percentages	Indigo	Investigate	Position 1	100	2022-05-06	offspring	HeTo	chick	KLF	2	early
2022-05-06_Lennart_NavyCobaltIndigo_Coder-Kathi.arch	Percentages	Indigo	Investigate	Position 2	100	2022-05-06	offspring	HeTo	chick	KLF	2	early
2022-05-06_Lennart_NavyCobaltIndigo_Coder-Kathi.arch	Percentages	Indigo	Crouch	Position 1	0	2022-05-06	offspring	HeTo	chick	KLF	2	early
2022-05-06_Lennart_NavyCobaltIndigo_Coder-Kathi.arch	Percentages	Indigo	Crouch	Position 2	0	2022-05-06	offspring	HeTo	chick	KLF	2	early
2022-05-06_Lennart_NavyCobaltIndigo_Coder-Kathi.arch	Percentages	Indigo	Ignore	Position 1	0	2022-05-06	offspring	HeTo	chick	KLF	2	early
2022-05-06_Lennart_NavyCobaltIndigo_Coder-Kathi.arch	Percentages	Indigo	Ignore	Position 2	0	2022-05-06	offspring	HeTo	chick	KLF	2	early
2022-05-06_Lennart_NavyCobaltIndigo_Coder-Kathi.arch	Frequencies	Navy	Mask	Position 1	1	2022-05-06	offspring	HeTo	chick	KLF	2	early
2022-05-06_Lennart_NavyCobaltIndigo_Coder-Kathi.arch	Frequencies	Navy	Mask	Position 2	0	2022-05-06	offspring	HeTo	chick	KLF	2	early
2022-05-06_Lennart_NavyCobaltIndigo_Coder-Kathi.arch	Frequencies	Navy	Approach	Position 1	0	2022-05-06	offspring	HeTo	chick	KLF	2	early
2022-05-06_Lennart_NavyCobaltIndigo_Coder-Kathi.arch	Frequencies	Navy	Approach	Position 2	0	2022-05-06	offspring	HeTo	chick	KLF	2	early
2022-05-06_Lennart_NavyCobaltIndigo_Coder-Kathi.arch	Frequencies	Navy	Proximity	Position 1	0	2022-05-06	offspring	HeTo	chick	KLF	2	early
2022-05-06_Lennart_NavyCobaltIndigo_Coder-Kathi.arch	Frequencies	Navy	Proximity	Position 2	0	2022-05-06	offspring	HeTo	chick	KLF	2	early
2022-05-06_Lennart_NavyCobaltIndigo_Coder-Kathi.arch	Frequencies	Navy	Scolding	Position 1	0	2022-05-06	offspring	HeTo	chick	KLF	2	early
2022-05-06_Lennart_NavyCobaltIndigo_Coder-Kathi.arch	Frequencies	Navy	Scolding	Position 2	0	2022-05-06	offspring	HeTo	chick	KLF	2	early
2022-05-06_Lennart_NavyCobaltIndigo_Coder-Kathi.arch	Frequencies	Navy	Ground	Position 1	1	2022-05-06	offspring	HeTo	chick	KLF	2	early
2022-05-06_Lennart_NavyCobaltIndigo_Coder-Kathi.arch	Frequencies	Navy	Ground	Position 2	1	2022-05-06	offspring	HeTo	chick	KLF	2	early
2022-05-06_Lennart_NavyCobaltIndigo_Coder-Kathi.arch	Frequencies	Navy	Out of Sight	Position 1	0	2022-05-06	offspring	HeTo	chick	KLF	2	early
2022-05-06_Lennart_NavyCobaltIndigo_Coder-Kathi.arch	Frequencies	Navy	Out of Sight	Position 2	0	2022-05-06	offspring	HeTo	chick	KLF	2	early
2022-05-06_Lennart_NavyCobaltIndigo_Coder-Kathi.arch	Frequencies	Navy	Other Call	Position 1	0	2022-05-06	offspring	HeTo	chick	KLF	2	early
2022-05-06_Lennart_NavyCobaltIndigo_Coder-Kathi.arch	Frequencies	Navy	Other Call	Position 2	0	2022-05-06	offspring	HeTo	chick	KLF	2	early
2022-05-06_Lennart_NavyCobaltIndigo_Coder-Kathi.arch	Frequencies	Navy	Investigate	Position 1	1	2022-05-06	offspring	HeTo	chick	KLF	2	early
2022-05-06_Lennart_NavyCobaltIndigo_Coder-Kathi.arch	Frequencies	Navy	Investigate	Position 2	1	2022-05-06	offspring	HeTo	chick	KLF	2	early
2022-05-06_Lennart_NavyCobaltIndigo_Coder-Kathi.arch	Frequencies	Navy	Crouch	Position 1	0	2022-05-06	offspring	HeTo	chick	KLF	2	early
2022-05-06_Lennart_NavyCobaltIndigo_Coder-Kathi.arch	Frequencies	Navy	Crouch	Position 2	0	2022-05-06	offspring	HeTo	chick	KLF	2	early
2022-05-06_Lennart_NavyCobaltIndigo_Coder-Kathi.arch	Frequencies	Navy	Ignore	Position 1	0	2022-05-06	offspring	HeTo	chick	KLF	2	early
2022-05-06_Lennart_NavyCobaltIndigo_Coder-Kathi.arch	Frequencies	Navy	Ignore	Position 2	0	2022-05-06	offspring	HeTo	chick	KLF	2	early
2022-05-06_Lennart_NavyCobaltIndigo_Coder-Kathi.arch	Durations	Navy	Mask	Position 1	0.2	2022-05-06	offspring	HeTo	chick	KLF	2	early
2022-05-06_Lennart_NavyCobaltIndigo_Coder-Kathi.arch	Durations	Navy	Mask	Position 2	0	2022-05-06	offspring	HeTo	chick	KLF	2	early
2022-05-06_Lennart_NavyCobaltIndigo_Coder-Kathi.arch	Durations	Navy	Approach	Position 1	0	2022-05-06	offspring	HeTo	chick	KLF	2	early
2022-05-06_Lennart_NavyCobaltIndigo_Coder-Kathi.arch	Durations	Navy	Approach	Position 2	0	2022-05-06	offspring	HeTo	chick	KLF	2	early
2022-05-06_Lennart_NavyCobaltIndigo_Coder-Kathi.arch	Durations	Navy	Proximity	Position 1	0	2022-05-06	offspring	HeTo	chick	KLF	2	early
2022-05-06_Lennart_NavyCobaltIndigo_Coder-Kathi.arch	Durations	Navy	Proximity	Position 2	0	2022-05-06	offspring	HeTo	chick	KLF	2	early
2022-05-06_Lennart_NavyCobaltIndigo_Coder-Kathi.arch	Durations	Navy	Scolding	Position 1	0	2022-05-06	offspring	HeTo	chick	KLF	2	early
2022-05-06_Lennart_NavyCobaltIndigo_Coder-Kathi.arch	Durations	Navy	Scolding	Position 2	0	2022-05-06	offspring	HeTo	chick	KLF	2	early
2022-05-06_Lennart_NavyCobaltIndigo_Coder-Kathi.arch	Durations	Navy	Ground	Position 1	133	2022-05-06	offspring	HeTo	chick	KLF	2	early
2022-05-06_Lennart_NavyCobaltIndigo_Coder-Kathi.arch	Durations	Navy	Ground	Position 2	126	2022-05-06	offspring	HeTo	chick	KLF	2	early
2022-05-06_Lennart_NavyCobaltIndigo_Coder-Kathi.arch	Durations	Navy	Out of Sight	Position 1	0	2022-05-06	offspring	HeTo	chick	KLF	2	early
2022-05-06_Lennart_NavyCobaltIndigo_Coder-Kathi.arch	Durations	Navy	Out of Sight	Position 2	0	2022-05-06	offspring	HeTo	chick	KLF	2	early
2022-05-06_Lennart_NavyCobaltIndigo_Coder-Kathi.arch	Durations	Navy	Other Call	Position 1	0	2022-05-06	offspring	HeTo	chick	KLF	2	early
2022-05-06_Lennart_NavyCobaltIndigo_Coder-Kathi.arch	Durations	Navy	Other Call	Position 2	0	2022-05-06	offspring	HeTo	chick	KLF	2	early
2022-05-06_Lennart_NavyCobaltIndigo_Coder-Kathi.arch	Durations	Navy	Investigate	Position 1	133	2022-05-06	offspring	HeTo	chick	KLF	2	early
2022-05-06_Lennart_NavyCobaltIndigo_Coder-Kathi.arch	Durations	Navy	Investigate	Position 2	126	2022-05-06	offspring	HeTo	chick	KLF	2	early
2022-05-06_Lennart_NavyCobaltIndigo_Coder-Kathi.arch	Durations	Navy	Crouch	Position 1	0	2022-05-06	offspring	HeTo	chick	KLF	2	early
2022-05-06_Lennart_NavyCobaltIndigo_Coder-Kathi.arch	Durations	Navy	Crouch	Position 2	0	2022-05-06	offspring	HeTo	chick	KLF	2	early
2022-05-06_Lennart_NavyCobaltIndigo_Coder-Kathi.arch	Durations	Navy	Ignore	Position 1	0	2022-05-06	offspring	HeTo	chick	KLF	2	early
2022-05-06_Lennart_NavyCobaltIndigo_Coder-Kathi.arch	Durations	Navy	Ignore	Position 2	0	2022-05-06	offspring	HeTo	chick	KLF	2	early
2022-05-06_Lennart_NavyCobaltIndigo_Coder-Kathi.arch	Durations	Navy	Total Time	Position 1	133	2022-05-06	offspring	HeTo	chick	KLF	2	early
2022-05-06_Lennart_NavyCobaltIndigo_Coder-Kathi.arch	Durations	Navy	Total Time	Position 2	126	2022-05-06	offspring	HeTo	chick	KLF	2	early
2022-05-06_Lennart_NavyCobaltIndigo_Coder-Kathi.arch	Percentages	Navy	Mask	Position 1	0.15	2022-05-06	offspring	HeTo	chick	KLF	2	early
2022-05-06_Lennart_NavyCobaltIndigo_Coder-Kathi.arch	Percentages	Navy	Mask	Position 2	0	2022-05-06	offspring	HeTo	chick	KLF	2	early
2022-05-06_Lennart_NavyCobaltIndigo_Coder-Kathi.arch	Percentages	Navy	Approach	Position 1	0	2022-05-06	offspring	HeTo	chick	KLF	2	early
2022-05-06_Lennart_NavyCobaltIndigo_Coder-Kathi.arch	Percentages	Navy	Approach	Position 2	0	2022-05-06	offspring	HeTo	chick	KLF	2	early
2022-05-06_Lennart_NavyCobaltIndigo_Coder-Kathi.arch	Percentages	Navy	Proximity	Position 1	0	2022-05-06	offspring	HeTo	chick	KLF	2	early
2022-05-06_Lennart_NavyCobaltIndigo_Coder-Kathi.arch	Percentages	Navy	Proximity	Position 2	0	2022-05-06	offspring	HeTo	chick	KLF	2	early
2022-05-06_Lennart_NavyCobaltIndigo_Coder-Kathi.arch	Percentages	Navy	Scolding	Position 1	0	2022-05-06	offspring	HeTo	chick	KLF	2	early
2022-05-06_Lennart_NavyCobaltIndigo_Coder-Kathi.arch	Percentages	Navy	Scolding	Position 2	0	2022-05-06	offspring	HeTo	chick	KLF	2	early
2022-05-06_Lennart_NavyCobaltIndigo_Coder-Kathi.arch	Percentages	Navy	Ground	Position 1	100	2022-05-06	offspring	HeTo	chick	KLF	2	early
2022-05-06_Lennart_NavyCobaltIndigo_Coder-Kathi.arch	Percentages	Navy	Ground	Position 2	100	2022-05-06	offspring	HeTo	chick	KLF	2	early
2022-05-06_Lennart_NavyCobaltIndigo_Coder-Kathi.arch	Percentages	Navy	Out of Sight	Position 1	0	2022-05-06	offspring	HeTo	chick	KLF	2	early
2022-05-06_Lennart_NavyCobaltIndigo_Coder-Kathi.arch	Percentages	Navy	Out of Sight	Position 2	0	2022-05-06	offspring	HeTo	chick	KLF	2	early
2022-05-06_Lennart_NavyCobaltIndigo_Coder-Kathi.arch	Percentages	Navy	Other Call	Position 1	0	2022-05-06	offspring	HeTo	chick	KLF	2	early
2022-05-06_Lennart_NavyCobaltIndigo_Coder-Kathi.arch	Percentages	Navy	Other Call	Position 2	0	2022-05-06	offspring	HeTo	chick	KLF	2	early
2022-05-06_Lennart_NavyCobaltIndigo_Coder-Kathi.arch	Percentages	Navy	Investigate	Position 1	100	2022-05-06	offspring	HeTo	chick	KLF	2	early
2022-05-06_Lennart_NavyCobaltIndigo_Coder-Kathi.arch	Percentages	Navy	Investigate	Position 2	100	2022-05-06	offspring	HeTo	chick	KLF	2	early
2022-05-06_Lennart_NavyCobaltIndigo_Coder-Kathi.arch	Percentages	Navy	Crouch	Position 1	0	2022-05-06	offspring	HeTo	chick	KLF	2	early
2022-05-06_Lennart_NavyCobaltIndigo_Coder-Kathi.arch	Percentages	Navy	Crouch	Position 2	0	2022-05-06	offspring	HeTo	chick	KLF	2	early
2022-05-06_Lennart_NavyCobaltIndigo_Coder-Kathi.arch	Percentages	Navy	Ignore	Position 1	0	2022-05-06	offspring	HeTo	chick	KLF	2	early
2022-05-06_Lennart_NavyCobaltIndigo_Coder-Kathi.arch	Percentages	Navy	Ignore	Position 2	0	2022-05-06	offspring	HeTo	chick	KLF	2	early
2022-05-06_Lennart_NavyCobaltIndigo_Coder-Kathi.arch	Frequencies	Cobalt	Mask	Position 1	1	2022-05-06	offspring	HeTo	chick	KLF	2	early
2022-05-06_Lennart_NavyCobaltIndigo_Coder-Kathi.arch	Frequencies	Cobalt	Mask	Position 2	0	2022-05-06	offspring	HeTo	chick	KLF	2	early
2022-05-06_Lennart_NavyCobaltIndigo_Coder-Kathi.arch	Frequencies	Cobalt	Approach	Position 1	0	2022-05-06	offspring	HeTo	chick	KLF	2	early
2022-05-06_Lennart_NavyCobaltIndigo_Coder-Kathi.arch	Frequencies	Cobalt	Approach	Position 2	0	2022-05-06	offspring	HeTo	chick	KLF	2	early
2022-05-06_Lennart_NavyCobaltIndigo_Coder-Kathi.arch	Frequencies	Cobalt	Proximity	Position 1	0	2022-05-06	offspring	HeTo	chick	KLF	2	early
2022-05-06_Lennart_NavyCobaltIndigo_Coder-Kathi.arch	Frequencies	Cobalt	Proximity	Position 2	0	2022-05-06	offspring	HeTo	chick	KLF	2	early
2022-05-06_Lennart_NavyCobaltIndigo_Coder-Kathi.arch	Frequencies	Cobalt	Scolding	Position 1	0	2022-05-06	offspring	HeTo	chick	KLF	2	early
2022-05-06_Lennart_NavyCobaltIndigo_Coder-Kathi.arch	Frequencies	Cobalt	Scolding	Position 2	0	2022-05-06	offspring	HeTo	chick	KLF	2	early
2022-05-06_Lennart_NavyCobaltIndigo_Coder-Kathi.arch	Frequencies	Cobalt	Ground	Position 1	0	2022-05-06	offspring	HeTo	chick	KLF	2	early
2022-05-06_Lennart_NavyCobaltIndigo_Coder-Kathi.arch	Frequencies	Cobalt	Ground	Position 2	0	2022-05-06	offspring	HeTo	chick	KLF	2	early
2022-05-06_Lennart_NavyCobaltIndigo_Coder-Kathi.arch	Frequencies	Cobalt	Out of Sight	Position 1	0	2022-05-06	offspring	HeTo	chick	KLF	2	early
2022-05-06_Lennart_NavyCobaltIndigo_Coder-Kathi.arch	Frequencies	Cobalt	Out of Sight	Position 2	0	2022-05-06	offspring	HeTo	chick	KLF	2	early
2022-05-06_Lennart_NavyCobaltIndigo_Coder-Kathi.arch	Frequencies	Cobalt	Other Call	Position 1	0	2022-05-06	offspring	HeTo	chick	KLF	2	early
2022-05-06_Lennart_NavyCobaltIndigo_Coder-Kathi.arch	Frequencies	Cobalt	Other Call	Position 2	0	2022-05-06	offspring	HeTo	chick	KLF	2	early
2022-05-06_Lennart_NavyCobaltIndigo_Coder-Kathi.arch	Frequencies	Cobalt	Investigate	Position 1	1	2022-05-06	offspring	HeTo	chick	KLF	2	early
2022-05-06_Lennart_NavyCobaltIndigo_Coder-Kathi.arch	Frequencies	Cobalt	Investigate	Position 2	1	2022-05-06	offspring	HeTo	chick	KLF	2	early
2022-05-06_Lennart_NavyCobaltIndigo_Coder-Kathi.arch	Frequencies	Cobalt	Crouch	Position 1	0	2022-05-06	offspring	HeTo	chick	KLF	2	early
2022-05-06_Lennart_NavyCobaltIndigo_Coder-Kathi.arch	Frequencies	Cobalt	Crouch	Position 2	0	2022-05-06	offspring	HeTo	chick	KLF	2	early
2022-05-06_Lennart_NavyCobaltIndigo_Coder-Kathi.arch	Frequencies	Cobalt	Ignore	Position 1	0	2022-05-06	offspring	HeTo	chick	KLF	2	early
2022-05-06_Lennart_NavyCobaltIndigo_Coder-Kathi.arch	Frequencies	Cobalt	Ignore	Position 2	0	2022-05-06	offspring	HeTo	chick	KLF	2	early
2022-05-06_Lennart_NavyCobaltIndigo_Coder-Kathi.arch	Durations	Cobalt	Mask	Position 1	0.2	2022-05-06	offspring	HeTo	chick	KLF	2	early
2022-05-06_Lennart_NavyCobaltIndigo_Coder-Kathi.arch	Durations	Cobalt	Mask	Position 2	0	2022-05-06	offspring	HeTo	chick	KLF	2	early
2022-05-06_Lennart_NavyCobaltIndigo_Coder-Kathi.arch	Durations	Cobalt	Approach	Position 1	0	2022-05-06	offspring	HeTo	chick	KLF	2	early
2022-05-06_Lennart_NavyCobaltIndigo_Coder-Kathi.arch	Durations	Cobalt	Approach	Position 2	0	2022-05-06	offspring	HeTo	chick	KLF	2	early
2022-05-06_Lennart_NavyCobaltIndigo_Coder-Kathi.arch	Durations	Cobalt	Proximity	Position 1	0	2022-05-06	offspring	HeTo	chick	KLF	2	early
2022-05-06_Lennart_NavyCobaltIndigo_Coder-Kathi.arch	Durations	Cobalt	Proximity	Position 2	0	2022-05-06	offspring	HeTo	chick	KLF	2	early
2022-05-06_Lennart_NavyCobaltIndigo_Coder-Kathi.arch	Durations	Cobalt	Scolding	Position 1	0	2022-05-06	offspring	HeTo	chick	KLF	2	early
2022-05-06_Lennart_NavyCobaltIndigo_Coder-Kathi.arch	Durations	Cobalt	Scolding	Position 2	0	2022-05-06	offspring	HeTo	chick	KLF	2	early
2022-05-06_Lennart_NavyCobaltIndigo_Coder-Kathi.arch	Durations	Cobalt	Ground	Position 1	0	2022-05-06	offspring	HeTo	chick	KLF	2	early
2022-05-06_Lennart_NavyCobaltIndigo_Coder-Kathi.arch	Durations	Cobalt	Ground	Position 2	0	2022-05-06	offspring	HeTo	chick	KLF	2	early
2022-05-06_Lennart_NavyCobaltIndigo_Coder-Kathi.arch	Durations	Cobalt	Out of Sight	Position 1	0	2022-05-06	offspring	HeTo	chick	KLF	2	early
2022-05-06_Lennart_NavyCobaltIndigo_Coder-Kathi.arch	Durations	Cobalt	Out of Sight	Position 2	0	2022-05-06	offspring	HeTo	chick	KLF	2	early
2022-05-06_Lennart_NavyCobaltIndigo_Coder-Kathi.arch	Durations	Cobalt	Other Call	Position 1	0	2022-05-06	offspring	HeTo	chick	KLF	2	early
2022-05-06_Lennart_NavyCobaltIndigo_Coder-Kathi.arch	Durations	Cobalt	Other Call	Position 2	0	2022-05-06	offspring	HeTo	chick	KLF	2	early
2022-05-06_Lennart_NavyCobaltIndigo_Coder-Kathi.arch	Durations	Cobalt	Investigate	Position 1	133	2022-05-06	offspring	HeTo	chick	KLF	2	early
2022-05-06_Lennart_NavyCobaltIndigo_Coder-Kathi.arch	Durations	Cobalt	Investigate	Position 2	126	2022-05-06	offspring	HeTo	chick	KLF	2	early
2022-05-06_Lennart_NavyCobaltIndigo_Coder-Kathi.arch	Durations	Cobalt	Crouch	Position 1	0	2022-05-06	offspring	HeTo	chick	KLF	2	early
2022-05-06_Lennart_NavyCobaltIndigo_Coder-Kathi.arch	Durations	Cobalt	Crouch	Position 2	0	2022-05-06	offspring	HeTo	chick	KLF	2	early
2022-05-06_Lennart_NavyCobaltIndigo_Coder-Kathi.arch	Durations	Cobalt	Ignore	Position 1	0	2022-05-06	offspring	HeTo	chick	KLF	2	early
2022-05-06_Lennart_NavyCobaltIndigo_Coder-Kathi.arch	Durations	Cobalt	Ignore	Position 2	0	2022-05-06	offspring	HeTo	chick	KLF	2	early
2022-05-06_Lennart_NavyCobaltIndigo_Coder-Kathi.arch	Durations	Cobalt	Total Time	Position 1	133	2022-05-06	offspring	HeTo	chick	KLF	2	early
2022-05-06_Lennart_NavyCobaltIndigo_Coder-Kathi.arch	Durations	Cobalt	Total Time	Position 2	126	2022-05-06	offspring	HeTo	chick	KLF	2	early
2022-05-06_Lennart_NavyCobaltIndigo_Coder-Kathi.arch	Percentages	Cobalt	Mask	Position 1	0.15	2022-05-06	offspring	HeTo	chick	KLF	2	early
2022-05-06_Lennart_NavyCobaltIndigo_Coder-Kathi.arch	Percentages	Cobalt	Mask	Position 2	0	2022-05-06	offspring	HeTo	chick	KLF	2	early
2022-05-06_Lennart_NavyCobaltIndigo_Coder-Kathi.arch	Percentages	Cobalt	Approach	Position 1	0	2022-05-06	offspring	HeTo	chick	KLF	2	early
2022-05-06_Lennart_NavyCobaltIndigo_Coder-Kathi.arch	Percentages	Cobalt	Approach	Position 2	0	2022-05-06	offspring	HeTo	chick	KLF	2	early
2022-05-06_Lennart_NavyCobaltIndigo_Coder-Kathi.arch	Percentages	Cobalt	Proximity	Position 1	0	2022-05-06	offspring	HeTo	chick	KLF	2	early
2022-05-06_Lennart_NavyCobaltIndigo_Coder-Kathi.arch	Percentages	Cobalt	Proximity	Position 2	0	2022-05-06	offspring	HeTo	chick	KLF	2	early
2022-05-06_Lennart_NavyCobaltIndigo_Coder-Kathi.arch	Percentages	Cobalt	Scolding	Position 1	0	2022-05-06	offspring	HeTo	chick	KLF	2	early
2022-05-06_Lennart_NavyCobaltIndigo_Coder-Kathi.arch	Percentages	Cobalt	Scolding	Position 2	0	2022-05-06	offspring	HeTo	chick	KLF	2	early
2022-05-06_Lennart_NavyCobaltIndigo_Coder-Kathi.arch	Percentages	Cobalt	Ground	Position 1	0	2022-05-06	offspring	HeTo	chick	KLF	2	early
2022-05-06_Lennart_NavyCobaltIndigo_Coder-Kathi.arch	Percentages	Cobalt	Ground	Position 2	0	2022-05-06	offspring	HeTo	chick	KLF	2	early
2022-05-06_Lennart_NavyCobaltIndigo_Coder-Kathi.arch	Percentages	Cobalt	Out of Sight	Position 1	0	2022-05-06	offspring	HeTo	chick	KLF	2	early
2022-05-06_Lennart_NavyCobaltIndigo_Coder-Kathi.arch	Percentages	Cobalt	Out of Sight	Position 2	0	2022-05-06	offspring	HeTo	chick	KLF	2	early
2022-05-06_Lennart_NavyCobaltIndigo_Coder-Kathi.arch	Percentages	Cobalt	Other Call	Position 1	0	2022-05-06	offspring	HeTo	chick	KLF	2	early
2022-05-06_Lennart_NavyCobaltIndigo_Coder-Kathi.arch	Percentages	Cobalt	Other Call	Position 2	0	2022-05-06	offspring	HeTo	chick	KLF	2	early
2022-05-06_Lennart_NavyCobaltIndigo_Coder-Kathi.arch	Percentages	Cobalt	Investigate	Position 1	100	2022-05-06	offspring	HeTo	chick	KLF	2	early
2022-05-06_Lennart_NavyCobaltIndigo_Coder-Kathi.arch	Percentages	Cobalt	Investigate	Position 2	100	2022-05-06	offspring	HeTo	chick	KLF	2	early
2022-05-06_Lennart_NavyCobaltIndigo_Coder-Kathi.arch	Percentages	Cobalt	Crouch	Position 1	0	2022-05-06	offspring	HeTo	chick	KLF	2	early
2022-05-06_Lennart_NavyCobaltIndigo_Coder-Kathi.arch	Percentages	Cobalt	Crouch	Position 2	0	2022-05-06	offspring	HeTo	chick	KLF	2	early
2022-05-06_Lennart_NavyCobaltIndigo_Coder-Kathi.arch	Percentages	Cobalt	Ignore	Position 1	0	2022-05-06	offspring	HeTo	chick	KLF	2	early
2022-05-06_Lennart_NavyCobaltIndigo_Coder-Kathi.arch	Percentages	Cobalt	Ignore	Position 2	0	2022-05-06	offspring	HeTo	chick	KLF	2	early
2022-05-06_Silvia_TomHeidi_Coder-Kathi.arch	Frequencies	Heidi	Mask	Position 1	1	2022-05-06	female	HeTo	adult	KLF	2	early
2022-05-06_Silvia_TomHeidi_Coder-Kathi.arch	Frequencies	Heidi	Mask	Position 2	0	2022-05-06	female	HeTo	adult	KLF	2	early
2022-05-06_Silvia_TomHeidi_Coder-Kathi.arch	Frequencies	Heidi	Approach	Position 1	7	2022-05-06	female	HeTo	adult	KLF	2	early
2022-05-06_Silvia_TomHeidi_Coder-Kathi.arch	Frequencies	Heidi	Approach	Position 2	9	2022-05-06	female	HeTo	adult	KLF	2	early
2022-05-06_Silvia_TomHeidi_Coder-Kathi.arch	Frequencies	Heidi	Proximity	Position 1	3	2022-05-06	female	HeTo	adult	KLF	2	early
2022-05-06_Silvia_TomHeidi_Coder-Kathi.arch	Frequencies	Heidi	Proximity	Position 2	8	2022-05-06	female	HeTo	adult	KLF	2	early
2022-05-06_Silvia_TomHeidi_Coder-Kathi.arch	Frequencies	Heidi	Scolding	Position 1	1	2022-05-06	female	HeTo	adult	KLF	2	early
2022-05-06_Silvia_TomHeidi_Coder-Kathi.arch	Frequencies	Heidi	Scolding	Position 2	1	2022-05-06	female	HeTo	adult	KLF	2	early
2022-05-06_Silvia_TomHeidi_Coder-Kathi.arch	Frequencies	Heidi	Ground	Position 1	0	2022-05-06	female	HeTo	adult	KLF	2	early
2022-05-06_Silvia_TomHeidi_Coder-Kathi.arch	Frequencies	Heidi	Ground	Position 2	0	2022-05-06	female	HeTo	adult	KLF	2	early
2022-05-06_Silvia_TomHeidi_Coder-Kathi.arch	Frequencies	Heidi	Out of Sight	Position 1	0	2022-05-06	female	HeTo	adult	KLF	2	early
2022-05-06_Silvia_TomHeidi_Coder-Kathi.arch	Frequencies	Heidi	Out of Sight	Position 2	0	2022-05-06	female	HeTo	adult	KLF	2	early
2022-05-06_Silvia_TomHeidi_Coder-Kathi.arch	Frequencies	Heidi	Other Call	Position 1	0	2022-05-06	female	HeTo	adult	KLF	2	early
2022-05-06_Silvia_TomHeidi_Coder-Kathi.arch	Frequencies	Heidi	Other Call	Position 2	0	2022-05-06	female	HeTo	adult	KLF	2	early
2022-05-06_Silvia_TomHeidi_Coder-Kathi.arch	Frequencies	Heidi	Investigate	Position 1	0	2022-05-06	female	HeTo	adult	KLF	2	early
2022-05-06_Silvia_TomHeidi_Coder-Kathi.arch	Frequencies	Heidi	Investigate	Position 2	0	2022-05-06	female	HeTo	adult	KLF	2	early
2022-05-06_Silvia_TomHeidi_Coder-Kathi.arch	Frequencies	Heidi	Crouch	Position 1	0	2022-05-06	female	HeTo	adult	KLF	2	early
2022-05-06_Silvia_TomHeidi_Coder-Kathi.arch	Frequencies	Heidi	Crouch	Position 2	0	2022-05-06	female	HeTo	adult	KLF	2	early
2022-05-06_Silvia_TomHeidi_Coder-Kathi.arch	Frequencies	Heidi	Ignore	Position 1	0	2022-05-06	female	HeTo	adult	KLF	2	early
2022-05-06_Silvia_TomHeidi_Coder-Kathi.arch	Frequencies	Heidi	Ignore	Position 2	0	2022-05-06	female	HeTo	adult	KLF	2	early
2022-05-06_Silvia_TomHeidi_Coder-Kathi.arch	Durations	Heidi	Mask	Position 1	0.2	2022-05-06	female	HeTo	adult	KLF	2	early
2022-05-06_Silvia_TomHeidi_Coder-Kathi.arch	Durations	Heidi	Mask	Position 2	0	2022-05-06	female	HeTo	adult	KLF	2	early
2022-05-06_Silvia_TomHeidi_Coder-Kathi.arch	Durations	Heidi	Approach	Position 1	1.4	2022-05-06	female	HeTo	adult	KLF	2	early
2022-05-06_Silvia_TomHeidi_Coder-Kathi.arch	Durations	Heidi	Approach	Position 2	1.8	2022-05-06	female	HeTo	adult	KLF	2	early
2022-05-06_Silvia_TomHeidi_Coder-Kathi.arch	Durations	Heidi	Proximity	Position 1	65.2	2022-05-06	female	HeTo	adult	KLF	2	early
2022-05-06_Silvia_TomHeidi_Coder-Kathi.arch	Durations	Heidi	Proximity	Position 2	79.8	2022-05-06	female	HeTo	adult	KLF	2	early
2022-05-06_Silvia_TomHeidi_Coder-Kathi.arch	Durations	Heidi	Scolding	Position 1	132.8	2022-05-06	female	HeTo	adult	KLF	2	early
2022-05-06_Silvia_TomHeidi_Coder-Kathi.arch	Durations	Heidi	Scolding	Position 2	126	2022-05-06	female	HeTo	adult	KLF	2	early
2022-05-06_Silvia_TomHeidi_Coder-Kathi.arch	Durations	Heidi	Ground	Position 1	0	2022-05-06	female	HeTo	adult	KLF	2	early
2022-05-06_Silvia_TomHeidi_Coder-Kathi.arch	Durations	Heidi	Ground	Position 2	0	2022-05-06	female	HeTo	adult	KLF	2	early
2022-05-06_Silvia_TomHeidi_Coder-Kathi.arch	Durations	Heidi	Out of Sight	Position 1	0	2022-05-06	female	HeTo	adult	KLF	2	early
2022-05-06_Silvia_TomHeidi_Coder-Kathi.arch	Durations	Heidi	Out of Sight	Position 2	0	2022-05-06	female	HeTo	adult	KLF	2	early
2022-05-06_Silvia_TomHeidi_Coder-Kathi.arch	Durations	Heidi	Other Call	Position 1	0	2022-05-06	female	HeTo	adult	KLF	2	early
2022-05-06_Silvia_TomHeidi_Coder-Kathi.arch	Durations	Heidi	Other Call	Position 2	0	2022-05-06	female	HeTo	adult	KLF	2	early
2022-05-06_Silvia_TomHeidi_Coder-Kathi.arch	Durations	Heidi	Investigate	Position 1	0	2022-05-06	female	HeTo	adult	KLF	2	early
2022-05-06_Silvia_TomHeidi_Coder-Kathi.arch	Durations	Heidi	Investigate	Position 2	0	2022-05-06	female	HeTo	adult	KLF	2	early
2022-05-06_Silvia_TomHeidi_Coder-Kathi.arch	Durations	Heidi	Crouch	Position 1	0	2022-05-06	female	HeTo	adult	KLF	2	early
2022-05-06_Silvia_TomHeidi_Coder-Kathi.arch	Durations	Heidi	Crouch	Position 2	0	2022-05-06	female	HeTo	adult	KLF	2	early
2022-05-06_Silvia_TomHeidi_Coder-Kathi.arch	Durations	Heidi	Ignore	Position 1	0	2022-05-06	female	HeTo	adult	KLF	2	early
2022-05-06_Silvia_TomHeidi_Coder-Kathi.arch	Durations	Heidi	Ignore	Position 2	0	2022-05-06	female	HeTo	adult	KLF	2	early
2022-05-06_Silvia_TomHeidi_Coder-Kathi.arch	Durations	Heidi	Total Time	Position 1	132.8	2022-05-06	female	HeTo	adult	KLF	2	early
2022-05-06_Silvia_TomHeidi_Coder-Kathi.arch	Durations	Heidi	Total Time	Position 2	126	2022-05-06	female	HeTo	adult	KLF	2	early
2022-05-06_Silvia_TomHeidi_Coder-Kathi.arch	Percentages	Heidi	Mask	Position 1	0.15	2022-05-06	female	HeTo	adult	KLF	2	early
2022-05-06_Silvia_TomHeidi_Coder-Kathi.arch	Percentages	Heidi	Mask	Position 2	0	2022-05-06	female	HeTo	adult	KLF	2	early
2022-05-06_Silvia_TomHeidi_Coder-Kathi.arch	Percentages	Heidi	Approach	Position 1	1.05	2022-05-06	female	HeTo	adult	KLF	2	early
2022-05-06_Silvia_TomHeidi_Coder-Kathi.arch	Percentages	Heidi	Approach	Position 2	1.43	2022-05-06	female	HeTo	adult	KLF	2	early
2022-05-06_Silvia_TomHeidi_Coder-Kathi.arch	Percentages	Heidi	Proximity	Position 1	49.1	2022-05-06	female	HeTo	adult	KLF	2	early
2022-05-06_Silvia_TomHeidi_Coder-Kathi.arch	Percentages	Heidi	Proximity	Position 2	63.33	2022-05-06	female	HeTo	adult	KLF	2	early
2022-05-06_Silvia_TomHeidi_Coder-Kathi.arch	Percentages	Heidi	Scolding	Position 1	100	2022-05-06	female	HeTo	adult	KLF	2	early
2022-05-06_Silvia_TomHeidi_Coder-Kathi.arch	Percentages	Heidi	Scolding	Position 2	100	2022-05-06	female	HeTo	adult	KLF	2	early
2022-05-06_Silvia_TomHeidi_Coder-Kathi.arch	Percentages	Heidi	Ground	Position 1	0	2022-05-06	female	HeTo	adult	KLF	2	early
2022-05-06_Silvia_TomHeidi_Coder-Kathi.arch	Percentages	Heidi	Ground	Position 2	0	2022-05-06	female	HeTo	adult	KLF	2	early
2022-05-06_Silvia_TomHeidi_Coder-Kathi.arch	Percentages	Heidi	Out of Sight	Position 1	0	2022-05-06	female	HeTo	adult	KLF	2	early
2022-05-06_Silvia_TomHeidi_Coder-Kathi.arch	Percentages	Heidi	Out of Sight	Position 2	0	2022-05-06	female	HeTo	adult	KLF	2	early
2022-05-06_Silvia_TomHeidi_Coder-Kathi.arch	Percentages	Heidi	Other Call	Position 1	0	2022-05-06	female	HeTo	adult	KLF	2	early
2022-05-06_Silvia_TomHeidi_Coder-Kathi.arch	Percentages	Heidi	Other Call	Position 2	0	2022-05-06	female	HeTo	adult	KLF	2	early
2022-05-06_Silvia_TomHeidi_Coder-Kathi.arch	Percentages	Heidi	Investigate	Position 1	0	2022-05-06	female	HeTo	adult	KLF	2	early
2022-05-06_Silvia_TomHeidi_Coder-Kathi.arch	Percentages	Heidi	Investigate	Position 2	0	2022-05-06	female	HeTo	adult	KLF	2	early
2022-05-06_Silvia_TomHeidi_Coder-Kathi.arch	Percentages	Heidi	Crouch	Position 1	0	2022-05-06	female	HeTo	adult	KLF	2	early
2022-05-06_Silvia_TomHeidi_Coder-Kathi.arch	Percentages	Heidi	Crouch	Position 2	0	2022-05-06	female	HeTo	adult	KLF	2	early
2022-05-06_Silvia_TomHeidi_Coder-Kathi.arch	Percentages	Heidi	Ignore	Position 1	0	2022-05-06	female	HeTo	adult	KLF	2	early
2022-05-06_Silvia_TomHeidi_Coder-Kathi.arch	Percentages	Heidi	Ignore	Position 2	0	2022-05-06	female	HeTo	adult	KLF	2	early
2022-05-06_Silvia_TomHeidi_Coder-Kathi.arch	Frequencies	Tom	Mask	Position 1	1	2022-05-06	male	HeTo	adult	KLF	2	early
2022-05-06_Silvia_TomHeidi_Coder-Kathi.arch	Frequencies	Tom	Mask	Position 2	0	2022-05-06	male	HeTo	adult	KLF	2	early
2022-05-06_Silvia_TomHeidi_Coder-Kathi.arch	Frequencies	Tom	Approach	Position 1	12	2022-05-06	male	HeTo	adult	KLF	2	early
2022-05-06_Silvia_TomHeidi_Coder-Kathi.arch	Frequencies	Tom	Approach	Position 2	6	2022-05-06	male	HeTo	adult	KLF	2	early
2022-05-06_Silvia_TomHeidi_Coder-Kathi.arch	Frequencies	Tom	Proximity	Position 1	2	2022-05-06	male	HeTo	adult	KLF	2	early
2022-05-06_Silvia_TomHeidi_Coder-Kathi.arch	Frequencies	Tom	Proximity	Position 2	1	2022-05-06	male	HeTo	adult	KLF	2	early
2022-05-06_Silvia_TomHeidi_Coder-Kathi.arch	Frequencies	Tom	Scolding	Position 1	1	2022-05-06	male	HeTo	adult	KLF	2	early
2022-05-06_Silvia_TomHeidi_Coder-Kathi.arch	Frequencies	Tom	Scolding	Position 2	1	2022-05-06	male	HeTo	adult	KLF	2	early
2022-05-06_Silvia_TomHeidi_Coder-Kathi.arch	Frequencies	Tom	Ground	Position 1	1	2022-05-06	male	HeTo	adult	KLF	2	early
2022-05-06_Silvia_TomHeidi_Coder-Kathi.arch	Frequencies	Tom	Ground	Position 2	1	2022-05-06	male	HeTo	adult	KLF	2	early
2022-05-06_Silvia_TomHeidi_Coder-Kathi.arch	Frequencies	Tom	Out of Sight	Position 1	0	2022-05-06	male	HeTo	adult	KLF	2	early
2022-05-06_Silvia_TomHeidi_Coder-Kathi.arch	Frequencies	Tom	Out of Sight	Position 2	0	2022-05-06	male	HeTo	adult	KLF	2	early
2022-05-06_Silvia_TomHeidi_Coder-Kathi.arch	Frequencies	Tom	Other Call	Position 1	0	2022-05-06	male	HeTo	adult	KLF	2	early
2022-05-06_Silvia_TomHeidi_Coder-Kathi.arch	Frequencies	Tom	Other Call	Position 2	0	2022-05-06	male	HeTo	adult	KLF	2	early
2022-05-06_Silvia_TomHeidi_Coder-Kathi.arch	Frequencies	Tom	Investigate	Position 1	0	2022-05-06	male	HeTo	adult	KLF	2	early
2022-05-06_Silvia_TomHeidi_Coder-Kathi.arch	Frequencies	Tom	Investigate	Position 2	0	2022-05-06	male	HeTo	adult	KLF	2	early
2022-05-06_Silvia_TomHeidi_Coder-Kathi.arch	Frequencies	Tom	Crouch	Position 1	0	2022-05-06	male	HeTo	adult	KLF	2	early
2022-05-06_Silvia_TomHeidi_Coder-Kathi.arch	Frequencies	Tom	Crouch	Position 2	0	2022-05-06	male	HeTo	adult	KLF	2	early
2022-05-06_Silvia_TomHeidi_Coder-Kathi.arch	Frequencies	Tom	Ignore	Position 1	0	2022-05-06	male	HeTo	adult	KLF	2	early
2022-05-06_Silvia_TomHeidi_Coder-Kathi.arch	Frequencies	Tom	Ignore	Position 2	0	2022-05-06	male	HeTo	adult	KLF	2	early
2022-05-06_Silvia_TomHeidi_Coder-Kathi.arch	Durations	Tom	Mask	Position 1	0.2	2022-05-06	male	HeTo	adult	KLF	2	early
2022-05-06_Silvia_TomHeidi_Coder-Kathi.arch	Durations	Tom	Mask	Position 2	0	2022-05-06	male	HeTo	adult	KLF	2	early
2022-05-06_Silvia_TomHeidi_Coder-Kathi.arch	Durations	Tom	Approach	Position 1	2.4	2022-05-06	male	HeTo	adult	KLF	2	early
2022-05-06_Silvia_TomHeidi_Coder-Kathi.arch	Durations	Tom	Approach	Position 2	1.2	2022-05-06	male	HeTo	adult	KLF	2	early
2022-05-06_Silvia_TomHeidi_Coder-Kathi.arch	Durations	Tom	Proximity	Position 1	119	2022-05-06	male	HeTo	adult	KLF	2	early
2022-05-06_Silvia_TomHeidi_Coder-Kathi.arch	Durations	Tom	Proximity	Position 2	126	2022-05-06	male	HeTo	adult	KLF	2	early
2022-05-06_Silvia_TomHeidi_Coder-Kathi.arch	Durations	Tom	Scolding	Position 1	132.8	2022-05-06	male	HeTo	adult	KLF	2	early
2022-05-06_Silvia_TomHeidi_Coder-Kathi.arch	Durations	Tom	Scolding	Position 2	126	2022-05-06	male	HeTo	adult	KLF	2	early
2022-05-06_Silvia_TomHeidi_Coder-Kathi.arch	Durations	Tom	Ground	Position 1	3	2022-05-06	male	HeTo	adult	KLF	2	early
2022-05-06_Silvia_TomHeidi_Coder-Kathi.arch	Durations	Tom	Ground	Position 2	7.4	2022-05-06	male	HeTo	adult	KLF	2	early
2022-05-06_Silvia_TomHeidi_Coder-Kathi.arch	Durations	Tom	Out of Sight	Position 1	0	2022-05-06	male	HeTo	adult	KLF	2	early
2022-05-06_Silvia_TomHeidi_Coder-Kathi.arch	Durations	Tom	Out of Sight	Position 2	0	2022-05-06	male	HeTo	adult	KLF	2	early
2022-05-06_Silvia_TomHeidi_Coder-Kathi.arch	Durations	Tom	Other Call	Position 1	0	2022-05-06	male	HeTo	adult	KLF	2	early
2022-05-06_Silvia_TomHeidi_Coder-Kathi.arch	Durations	Tom	Other Call	Position 2	0	2022-05-06	male	HeTo	adult	KLF	2	early
2022-05-06_Silvia_TomHeidi_Coder-Kathi.arch	Durations	Tom	Investigate	Position 1	0	2022-05-06	male	HeTo	adult	KLF	2	early
2022-05-06_Silvia_TomHeidi_Coder-Kathi.arch	Durations	Tom	Investigate	Position 2	0	2022-05-06	male	HeTo	adult	KLF	2	early
2022-05-06_Silvia_TomHeidi_Coder-Kathi.arch	Durations	Tom	Crouch	Position 1	0	2022-05-06	male	HeTo	adult	KLF	2	early
2022-05-06_Silvia_TomHeidi_Coder-Kathi.arch	Durations	Tom	Crouch	Position 2	0	2022-05-06	male	HeTo	adult	KLF	2	early
2022-05-06_Silvia_TomHeidi_Coder-Kathi.arch	Durations	Tom	Ignore	Position 1	0	2022-05-06	male	HeTo	adult	KLF	2	early
2022-05-06_Silvia_TomHeidi_Coder-Kathi.arch	Durations	Tom	Ignore	Position 2	0	2022-05-06	male	HeTo	adult	KLF	2	early
2022-05-06_Silvia_TomHeidi_Coder-Kathi.arch	Durations	Tom	Total Time	Position 1	132.8	2022-05-06	male	HeTo	adult	KLF	2	early
2022-05-06_Silvia_TomHeidi_Coder-Kathi.arch	Durations	Tom	Total Time	Position 2	126	2022-05-06	male	HeTo	adult	KLF	2	early
2022-05-06_Silvia_TomHeidi_Coder-Kathi.arch	Percentages	Tom	Mask	Position 1	0.15	2022-05-06	male	HeTo	adult	KLF	2	early
2022-05-06_Silvia_TomHeidi_Coder-Kathi.arch	Percentages	Tom	Mask	Position 2	0	2022-05-06	male	HeTo	adult	KLF	2	early
2022-05-06_Silvia_TomHeidi_Coder-Kathi.arch	Percentages	Tom	Approach	Position 1	1.81	2022-05-06	male	HeTo	adult	KLF	2	early
2022-05-06_Silvia_TomHeidi_Coder-Kathi.arch	Percentages	Tom	Approach	Position 2	0.95	2022-05-06	male	HeTo	adult	KLF	2	early
2022-05-06_Silvia_TomHeidi_Coder-Kathi.arch	Percentages	Tom	Proximity	Position 1	89.61	2022-05-06	male	HeTo	adult	KLF	2	early
2022-05-06_Silvia_TomHeidi_Coder-Kathi.arch	Percentages	Tom	Proximity	Position 2	100	2022-05-06	male	HeTo	adult	KLF	2	early
2022-05-06_Silvia_TomHeidi_Coder-Kathi.arch	Percentages	Tom	Scolding	Position 1	100	2022-05-06	male	HeTo	adult	KLF	2	early
2022-05-06_Silvia_TomHeidi_Coder-Kathi.arch	Percentages	Tom	Scolding	Position 2	100	2022-05-06	male	HeTo	adult	KLF	2	early
2022-05-06_Silvia_TomHeidi_Coder-Kathi.arch	Percentages	Tom	Ground	Position 1	2.26	2022-05-06	male	HeTo	adult	KLF	2	early
2022-05-06_Silvia_TomHeidi_Coder-Kathi.arch	Percentages	Tom	Ground	Position 2	5.87	2022-05-06	male	HeTo	adult	KLF	2	early
2022-05-06_Silvia_TomHeidi_Coder-Kathi.arch	Percentages	Tom	Out of Sight	Position 1	0	2022-05-06	male	HeTo	adult	KLF	2	early
2022-05-06_Silvia_TomHeidi_Coder-Kathi.arch	Percentages	Tom	Out of Sight	Position 2	0	2022-05-06	male	HeTo	adult	KLF	2	early
2022-05-06_Silvia_TomHeidi_Coder-Kathi.arch	Percentages	Tom	Other Call	Position 1	0	2022-05-06	male	HeTo	adult	KLF	2	early
2022-05-06_Silvia_TomHeidi_Coder-Kathi.arch	Percentages	Tom	Other Call	Position 2	0	2022-05-06	male	HeTo	adult	KLF	2	early
2022-05-06_Silvia_TomHeidi_Coder-Kathi.arch	Percentages	Tom	Investigate	Position 1	0	2022-05-06	male	HeTo	adult	KLF	2	early
2022-05-06_Silvia_TomHeidi_Coder-Kathi.arch	Percentages	Tom	Investigate	Position 2	0	2022-05-06	male	HeTo	adult	KLF	2	early
2022-05-06_Silvia_TomHeidi_Coder-Kathi.arch	Percentages	Tom	Crouch	Position 1	0	2022-05-06	male	HeTo	adult	KLF	2	early
2022-05-06_Silvia_TomHeidi_Coder-Kathi.arch	Percentages	Tom	Crouch	Position 2	0	2022-05-06	male	HeTo	adult	KLF	2	early
2022-05-06_Silvia_TomHeidi_Coder-Kathi.arch	Percentages	Tom	Ignore	Position 1	0	2022-05-06	male	HeTo	adult	KLF	2	early
2022-05-06_Silvia_TomHeidi_Coder-Kathi.arch	Percentages	Tom	Ignore	Position 2	0	2022-05-06	male	HeTo	adult	KLF	2	early
2022-06-29_Anne_MuniaRufusRhaegalSmaug_Coder-Anne.arch	Frequencies	Munia	Mask	Position 1	0	2022-06-29	female	RuMu	adult	TGS	3	late
2022-06-29_Anne_MuniaRufusRhaegalSmaug_Coder-Anne.arch	Frequencies	Munia	Mask	Position 2	0	2022-06-29	female	RuMu	adult	TGS	3	late
2022-06-29_Anne_MuniaRufusRhaegalSmaug_Coder-Anne.arch	Frequencies	Munia	Approach	Position 1	0	2022-06-29	female	RuMu	adult	TGS	3	late
2022-06-29_Anne_MuniaRufusRhaegalSmaug_Coder-Anne.arch	Frequencies	Munia	Approach	Position 2	0	2022-06-29	female	RuMu	adult	TGS	3	late
2022-06-29_Anne_MuniaRufusRhaegalSmaug_Coder-Anne.arch	Frequencies	Munia	Proximity	Position 1	1	2022-06-29	female	RuMu	adult	TGS	3	late
2022-06-29_Anne_MuniaRufusRhaegalSmaug_Coder-Anne.arch	Frequencies	Munia	Proximity	Position 2	1	2022-06-29	female	RuMu	adult	TGS	3	late
2022-06-29_Anne_MuniaRufusRhaegalSmaug_Coder-Anne.arch	Frequencies	Munia	Scolding	Position 1	1	2022-06-29	female	RuMu	adult	TGS	3	late
2022-06-29_Anne_MuniaRufusRhaegalSmaug_Coder-Anne.arch	Frequencies	Munia	Scolding	Position 2	1	2022-06-29	female	RuMu	adult	TGS	3	late
2022-06-29_Anne_MuniaRufusRhaegalSmaug_Coder-Anne.arch	Frequencies	Munia	Ground	Position 1	0	2022-06-29	female	RuMu	adult	TGS	3	late
2022-06-29_Anne_MuniaRufusRhaegalSmaug_Coder-Anne.arch	Frequencies	Munia	Ground	Position 2	0	2022-06-29	female	RuMu	adult	TGS	3	late
2022-06-29_Anne_MuniaRufusRhaegalSmaug_Coder-Anne.arch	Frequencies	Munia	Out of Sight	Position 1	0	2022-06-29	female	RuMu	adult	TGS	3	late
2022-06-29_Anne_MuniaRufusRhaegalSmaug_Coder-Anne.arch	Frequencies	Munia	Out of Sight	Position 2	0	2022-06-29	female	RuMu	adult	TGS	3	late
2022-06-29_Anne_MuniaRufusRhaegalSmaug_Coder-Anne.arch	Frequencies	Munia	Other Call	Position 1	0	2022-06-29	female	RuMu	adult	TGS	3	late
2022-06-29_Anne_MuniaRufusRhaegalSmaug_Coder-Anne.arch	Frequencies	Munia	Other Call	Position 2	0	2022-06-29	female	RuMu	adult	TGS	3	late
2022-06-29_Anne_MuniaRufusRhaegalSmaug_Coder-Anne.arch	Frequencies	Munia	Investigate	Position 1	0	2022-06-29	female	RuMu	adult	TGS	3	late
2022-06-29_Anne_MuniaRufusRhaegalSmaug_Coder-Anne.arch	Frequencies	Munia	Investigate	Position 2	1	2022-06-29	female	RuMu	adult	TGS	3	late
2022-06-29_Anne_MuniaRufusRhaegalSmaug_Coder-Anne.arch	Frequencies	Munia	Crouch	Position 1	0	2022-06-29	female	RuMu	adult	TGS	3	late
2022-06-29_Anne_MuniaRufusRhaegalSmaug_Coder-Anne.arch	Frequencies	Munia	Crouch	Position 2	0	2022-06-29	female	RuMu	adult	TGS	3	late
2022-06-29_Anne_MuniaRufusRhaegalSmaug_Coder-Anne.arch	Frequencies	Munia	Ignore	Position 1	0	2022-06-29	female	RuMu	adult	TGS	3	late
2022-06-29_Anne_MuniaRufusRhaegalSmaug_Coder-Anne.arch	Frequencies	Munia	Ignore	Position 2	0	2022-06-29	female	RuMu	adult	TGS	3	late
2022-06-29_Anne_MuniaRufusRhaegalSmaug_Coder-Anne.arch	Durations	Munia	Mask	Position 1	0	2022-06-29	female	RuMu	adult	TGS	3	late
2022-06-29_Anne_MuniaRufusRhaegalSmaug_Coder-Anne.arch	Durations	Munia	Mask	Position 2	0	2022-06-29	female	RuMu	adult	TGS	3	late
2022-06-29_Anne_MuniaRufusRhaegalSmaug_Coder-Anne.arch	Durations	Munia	Approach	Position 1	0	2022-06-29	female	RuMu	adult	TGS	3	late
2022-06-29_Anne_MuniaRufusRhaegalSmaug_Coder-Anne.arch	Durations	Munia	Approach	Position 2	0	2022-06-29	female	RuMu	adult	TGS	3	late
2022-06-29_Anne_MuniaRufusRhaegalSmaug_Coder-Anne.arch	Durations	Munia	Proximity	Position 1	137.2	2022-06-29	female	RuMu	adult	TGS	3	late
2022-06-29_Anne_MuniaRufusRhaegalSmaug_Coder-Anne.arch	Durations	Munia	Proximity	Position 2	131.4	2022-06-29	female	RuMu	adult	TGS	3	late
2022-06-29_Anne_MuniaRufusRhaegalSmaug_Coder-Anne.arch	Durations	Munia	Scolding	Position 1	137.2	2022-06-29	female	RuMu	adult	TGS	3	late
2022-06-29_Anne_MuniaRufusRhaegalSmaug_Coder-Anne.arch	Durations	Munia	Scolding	Position 2	125.2	2022-06-29	female	RuMu	adult	TGS	3	late
2022-06-29_Anne_MuniaRufusRhaegalSmaug_Coder-Anne.arch	Durations	Munia	Ground	Position 1	0	2022-06-29	female	RuMu	adult	TGS	3	late
2022-06-29_Anne_MuniaRufusRhaegalSmaug_Coder-Anne.arch	Durations	Munia	Ground	Position 2	0	2022-06-29	female	RuMu	adult	TGS	3	late
2022-06-29_Anne_MuniaRufusRhaegalSmaug_Coder-Anne.arch	Durations	Munia	Out of Sight	Position 1	0	2022-06-29	female	RuMu	adult	TGS	3	late
2022-06-29_Anne_MuniaRufusRhaegalSmaug_Coder-Anne.arch	Durations	Munia	Out of Sight	Position 2	0	2022-06-29	female	RuMu	adult	TGS	3	late
2022-06-29_Anne_MuniaRufusRhaegalSmaug_Coder-Anne.arch	Durations	Munia	Other Call	Position 1	0	2022-06-29	female	RuMu	adult	TGS	3	late
2022-06-29_Anne_MuniaRufusRhaegalSmaug_Coder-Anne.arch	Durations	Munia	Other Call	Position 2	0	2022-06-29	female	RuMu	adult	TGS	3	late
2022-06-29_Anne_MuniaRufusRhaegalSmaug_Coder-Anne.arch	Durations	Munia	Investigate	Position 1	0	2022-06-29	female	RuMu	adult	TGS	3	late
2022-06-29_Anne_MuniaRufusRhaegalSmaug_Coder-Anne.arch	Durations	Munia	Investigate	Position 2	8.6	2022-06-29	female	RuMu	adult	TGS	3	late
2022-06-29_Anne_MuniaRufusRhaegalSmaug_Coder-Anne.arch	Durations	Munia	Crouch	Position 1	0	2022-06-29	female	RuMu	adult	TGS	3	late
2022-06-29_Anne_MuniaRufusRhaegalSmaug_Coder-Anne.arch	Durations	Munia	Crouch	Position 2	0	2022-06-29	female	RuMu	adult	TGS	3	late
2022-06-29_Anne_MuniaRufusRhaegalSmaug_Coder-Anne.arch	Durations	Munia	Ignore	Position 1	0	2022-06-29	female	RuMu	adult	TGS	3	late
2022-06-29_Anne_MuniaRufusRhaegalSmaug_Coder-Anne.arch	Durations	Munia	Ignore	Position 2	0	2022-06-29	female	RuMu	adult	TGS	3	late
2022-06-29_Anne_MuniaRufusRhaegalSmaug_Coder-Anne.arch	Durations	Munia	Total Time	Position 1	137.2	2022-06-29	female	RuMu	adult	TGS	3	late
2022-06-29_Anne_MuniaRufusRhaegalSmaug_Coder-Anne.arch	Durations	Munia	Total Time	Position 2	133.8	2022-06-29	female	RuMu	adult	TGS	3	late
2022-06-29_Anne_MuniaRufusRhaegalSmaug_Coder-Anne.arch	Percentages	Munia	Mask	Position 1	0	2022-06-29	female	RuMu	adult	TGS	3	late
2022-06-29_Anne_MuniaRufusRhaegalSmaug_Coder-Anne.arch	Percentages	Munia	Mask	Position 2	0	2022-06-29	female	RuMu	adult	TGS	3	late
2022-06-29_Anne_MuniaRufusRhaegalSmaug_Coder-Anne.arch	Percentages	Munia	Approach	Position 1	0	2022-06-29	female	RuMu	adult	TGS	3	late
2022-06-29_Anne_MuniaRufusRhaegalSmaug_Coder-Anne.arch	Percentages	Munia	Approach	Position 2	0	2022-06-29	female	RuMu	adult	TGS	3	late
2022-06-29_Anne_MuniaRufusRhaegalSmaug_Coder-Anne.arch	Percentages	Munia	Proximity	Position 1	100	2022-06-29	female	RuMu	adult	TGS	3	late
2022-06-29_Anne_MuniaRufusRhaegalSmaug_Coder-Anne.arch	Percentages	Munia	Proximity	Position 2	98.21	2022-06-29	female	RuMu	adult	TGS	3	late
2022-06-29_Anne_MuniaRufusRhaegalSmaug_Coder-Anne.arch	Percentages	Munia	Scolding	Position 1	100	2022-06-29	female	RuMu	adult	TGS	3	late
2022-06-29_Anne_MuniaRufusRhaegalSmaug_Coder-Anne.arch	Percentages	Munia	Scolding	Position 2	93.57	2022-06-29	female	RuMu	adult	TGS	3	late
2022-06-29_Anne_MuniaRufusRhaegalSmaug_Coder-Anne.arch	Percentages	Munia	Ground	Position 1	0	2022-06-29	female	RuMu	adult	TGS	3	late
2022-06-29_Anne_MuniaRufusRhaegalSmaug_Coder-Anne.arch	Percentages	Munia	Ground	Position 2	0	2022-06-29	female	RuMu	adult	TGS	3	late
2022-06-29_Anne_MuniaRufusRhaegalSmaug_Coder-Anne.arch	Percentages	Munia	Out of Sight	Position 1	0	2022-06-29	female	RuMu	adult	TGS	3	late
2022-06-29_Anne_MuniaRufusRhaegalSmaug_Coder-Anne.arch	Percentages	Munia	Out of Sight	Position 2	0	2022-06-29	female	RuMu	adult	TGS	3	late
2022-06-29_Anne_MuniaRufusRhaegalSmaug_Coder-Anne.arch	Percentages	Munia	Other Call	Position 1	0	2022-06-29	female	RuMu	adult	TGS	3	late
2022-06-29_Anne_MuniaRufusRhaegalSmaug_Coder-Anne.arch	Percentages	Munia	Other Call	Position 2	0	2022-06-29	female	RuMu	adult	TGS	3	late
2022-06-29_Anne_MuniaRufusRhaegalSmaug_Coder-Anne.arch	Percentages	Munia	Investigate	Position 1	0	2022-06-29	female	RuMu	adult	TGS	3	late
2022-06-29_Anne_MuniaRufusRhaegalSmaug_Coder-Anne.arch	Percentages	Munia	Investigate	Position 2	6.43	2022-06-29	female	RuMu	adult	TGS	3	late
2022-06-29_Anne_MuniaRufusRhaegalSmaug_Coder-Anne.arch	Percentages	Munia	Crouch	Position 1	0	2022-06-29	female	RuMu	adult	TGS	3	late
2022-06-29_Anne_MuniaRufusRhaegalSmaug_Coder-Anne.arch	Percentages	Munia	Crouch	Position 2	0	2022-06-29	female	RuMu	adult	TGS	3	late
2022-06-29_Anne_MuniaRufusRhaegalSmaug_Coder-Anne.arch	Percentages	Munia	Ignore	Position 1	0	2022-06-29	female	RuMu	adult	TGS	3	late
2022-06-29_Anne_MuniaRufusRhaegalSmaug_Coder-Anne.arch	Percentages	Munia	Ignore	Position 2	0	2022-06-29	female	RuMu	adult	TGS	3	late
2022-06-29_Anne_MuniaRufusRhaegalSmaug_Coder-Anne.arch	Frequencies	Rufus	Mask	Position 1	0	2022-06-29	male	RuMu	adult	TGS	3	late
2022-06-29_Anne_MuniaRufusRhaegalSmaug_Coder-Anne.arch	Frequencies	Rufus	Mask	Position 2	0	2022-06-29	male	RuMu	adult	TGS	3	late
2022-06-29_Anne_MuniaRufusRhaegalSmaug_Coder-Anne.arch	Frequencies	Rufus	Approach	Position 1	2	2022-06-29	male	RuMu	adult	TGS	3	late
2022-06-29_Anne_MuniaRufusRhaegalSmaug_Coder-Anne.arch	Frequencies	Rufus	Approach	Position 2	1	2022-06-29	male	RuMu	adult	TGS	3	late
2022-06-29_Anne_MuniaRufusRhaegalSmaug_Coder-Anne.arch	Frequencies	Rufus	Proximity	Position 1	2	2022-06-29	male	RuMu	adult	TGS	3	late
2022-06-29_Anne_MuniaRufusRhaegalSmaug_Coder-Anne.arch	Frequencies	Rufus	Proximity	Position 2	0	2022-06-29	male	RuMu	adult	TGS	3	late
2022-06-29_Anne_MuniaRufusRhaegalSmaug_Coder-Anne.arch	Frequencies	Rufus	Scolding	Position 1	1	2022-06-29	male	RuMu	adult	TGS	3	late
2022-06-29_Anne_MuniaRufusRhaegalSmaug_Coder-Anne.arch	Frequencies	Rufus	Scolding	Position 2	1	2022-06-29	male	RuMu	adult	TGS	3	late
2022-06-29_Anne_MuniaRufusRhaegalSmaug_Coder-Anne.arch	Frequencies	Rufus	Ground	Position 1	0	2022-06-29	male	RuMu	adult	TGS	3	late
2022-06-29_Anne_MuniaRufusRhaegalSmaug_Coder-Anne.arch	Frequencies	Rufus	Ground	Position 2	0	2022-06-29	male	RuMu	adult	TGS	3	late
2022-06-29_Anne_MuniaRufusRhaegalSmaug_Coder-Anne.arch	Frequencies	Rufus	Out of Sight	Position 1	0	2022-06-29	male	RuMu	adult	TGS	3	late
2022-06-29_Anne_MuniaRufusRhaegalSmaug_Coder-Anne.arch	Frequencies	Rufus	Out of Sight	Position 2	0	2022-06-29	male	RuMu	adult	TGS	3	late
2022-06-29_Anne_MuniaRufusRhaegalSmaug_Coder-Anne.arch	Frequencies	Rufus	Other Call	Position 1	0	2022-06-29	male	RuMu	adult	TGS	3	late
2022-06-29_Anne_MuniaRufusRhaegalSmaug_Coder-Anne.arch	Frequencies	Rufus	Other Call	Position 2	0	2022-06-29	male	RuMu	adult	TGS	3	late
2022-06-29_Anne_MuniaRufusRhaegalSmaug_Coder-Anne.arch	Frequencies	Rufus	Investigate	Position 1	0	2022-06-29	male	RuMu	adult	TGS	3	late
2022-06-29_Anne_MuniaRufusRhaegalSmaug_Coder-Anne.arch	Frequencies	Rufus	Investigate	Position 2	1	2022-06-29	male	RuMu	adult	TGS	3	late
2022-06-29_Anne_MuniaRufusRhaegalSmaug_Coder-Anne.arch	Frequencies	Rufus	Crouch	Position 1	0	2022-06-29	male	RuMu	adult	TGS	3	late
2022-06-29_Anne_MuniaRufusRhaegalSmaug_Coder-Anne.arch	Frequencies	Rufus	Crouch	Position 2	0	2022-06-29	male	RuMu	adult	TGS	3	late
2022-06-29_Anne_MuniaRufusRhaegalSmaug_Coder-Anne.arch	Frequencies	Rufus	Ignore	Position 1	0	2022-06-29	male	RuMu	adult	TGS	3	late
2022-06-29_Anne_MuniaRufusRhaegalSmaug_Coder-Anne.arch	Frequencies	Rufus	Ignore	Position 2	1	2022-06-29	male	RuMu	adult	TGS	3	late
2022-06-29_Anne_MuniaRufusRhaegalSmaug_Coder-Anne.arch	Durations	Rufus	Mask	Position 1	0	2022-06-29	male	RuMu	adult	TGS	3	late
2022-06-29_Anne_MuniaRufusRhaegalSmaug_Coder-Anne.arch	Durations	Rufus	Mask	Position 2	0	2022-06-29	male	RuMu	adult	TGS	3	late
2022-06-29_Anne_MuniaRufusRhaegalSmaug_Coder-Anne.arch	Durations	Rufus	Approach	Position 1	0.4	2022-06-29	male	RuMu	adult	TGS	3	late
2022-06-29_Anne_MuniaRufusRhaegalSmaug_Coder-Anne.arch	Durations	Rufus	Approach	Position 2	0.2	2022-06-29	male	RuMu	adult	TGS	3	late
2022-06-29_Anne_MuniaRufusRhaegalSmaug_Coder-Anne.arch	Durations	Rufus	Proximity	Position 1	88.8	2022-06-29	male	RuMu	adult	TGS	3	late
2022-06-29_Anne_MuniaRufusRhaegalSmaug_Coder-Anne.arch	Durations	Rufus	Proximity	Position 2	0	2022-06-29	male	RuMu	adult	TGS	3	late
2022-06-29_Anne_MuniaRufusRhaegalSmaug_Coder-Anne.arch	Durations	Rufus	Scolding	Position 1	137.2	2022-06-29	male	RuMu	adult	TGS	3	late
2022-06-29_Anne_MuniaRufusRhaegalSmaug_Coder-Anne.arch	Durations	Rufus	Scolding	Position 2	125.2	2022-06-29	male	RuMu	adult	TGS	3	late
2022-06-29_Anne_MuniaRufusRhaegalSmaug_Coder-Anne.arch	Durations	Rufus	Ground	Position 1	0	2022-06-29	male	RuMu	adult	TGS	3	late
2022-06-29_Anne_MuniaRufusRhaegalSmaug_Coder-Anne.arch	Durations	Rufus	Ground	Position 2	0	2022-06-29	male	RuMu	adult	TGS	3	late
2022-06-29_Anne_MuniaRufusRhaegalSmaug_Coder-Anne.arch	Durations	Rufus	Out of Sight	Position 1	0	2022-06-29	male	RuMu	adult	TGS	3	late
2022-06-29_Anne_MuniaRufusRhaegalSmaug_Coder-Anne.arch	Durations	Rufus	Out of Sight	Position 2	0	2022-06-29	male	RuMu	adult	TGS	3	late
2022-06-29_Anne_MuniaRufusRhaegalSmaug_Coder-Anne.arch	Durations	Rufus	Other Call	Position 1	0	2022-06-29	male	RuMu	adult	TGS	3	late
2022-06-29_Anne_MuniaRufusRhaegalSmaug_Coder-Anne.arch	Durations	Rufus	Other Call	Position 2	0	2022-06-29	male	RuMu	adult	TGS	3	late
2022-06-29_Anne_MuniaRufusRhaegalSmaug_Coder-Anne.arch	Durations	Rufus	Investigate	Position 1	0	2022-06-29	male	RuMu	adult	TGS	3	late
2022-06-29_Anne_MuniaRufusRhaegalSmaug_Coder-Anne.arch	Durations	Rufus	Investigate	Position 2	4.4	2022-06-29	male	RuMu	adult	TGS	3	late
2022-06-29_Anne_MuniaRufusRhaegalSmaug_Coder-Anne.arch	Durations	Rufus	Crouch	Position 1	0	2022-06-29	male	RuMu	adult	TGS	3	late
2022-06-29_Anne_MuniaRufusRhaegalSmaug_Coder-Anne.arch	Durations	Rufus	Crouch	Position 2	0	2022-06-29	male	RuMu	adult	TGS	3	late
2022-06-29_Anne_MuniaRufusRhaegalSmaug_Coder-Anne.arch	Durations	Rufus	Ignore	Position 1	0	2022-06-29	male	RuMu	adult	TGS	3	late
2022-06-29_Anne_MuniaRufusRhaegalSmaug_Coder-Anne.arch	Durations	Rufus	Ignore	Position 2	3.6	2022-06-29	male	RuMu	adult	TGS	3	late
2022-06-29_Anne_MuniaRufusRhaegalSmaug_Coder-Anne.arch	Durations	Rufus	Total Time	Position 1	137.2	2022-06-29	male	RuMu	adult	TGS	3	late
2022-06-29_Anne_MuniaRufusRhaegalSmaug_Coder-Anne.arch	Durations	Rufus	Total Time	Position 2	133.8	2022-06-29	male	RuMu	adult	TGS	3	late
2022-06-29_Anne_MuniaRufusRhaegalSmaug_Coder-Anne.arch	Percentages	Rufus	Mask	Position 1	0	2022-06-29	male	RuMu	adult	TGS	3	late
2022-06-29_Anne_MuniaRufusRhaegalSmaug_Coder-Anne.arch	Percentages	Rufus	Mask	Position 2	0	2022-06-29	male	RuMu	adult	TGS	3	late
2022-06-29_Anne_MuniaRufusRhaegalSmaug_Coder-Anne.arch	Percentages	Rufus	Approach	Position 1	0.29	2022-06-29	male	RuMu	adult	TGS	3	late
2022-06-29_Anne_MuniaRufusRhaegalSmaug_Coder-Anne.arch	Percentages	Rufus	Approach	Position 2	0.15	2022-06-29	male	RuMu	adult	TGS	3	late
2022-06-29_Anne_MuniaRufusRhaegalSmaug_Coder-Anne.arch	Percentages	Rufus	Proximity	Position 1	64.72	2022-06-29	male	RuMu	adult	TGS	3	late
2022-06-29_Anne_MuniaRufusRhaegalSmaug_Coder-Anne.arch	Percentages	Rufus	Proximity	Position 2	0	2022-06-29	male	RuMu	adult	TGS	3	late
2022-06-29_Anne_MuniaRufusRhaegalSmaug_Coder-Anne.arch	Percentages	Rufus	Scolding	Position 1	100	2022-06-29	male	RuMu	adult	TGS	3	late
2022-06-29_Anne_MuniaRufusRhaegalSmaug_Coder-Anne.arch	Percentages	Rufus	Scolding	Position 2	93.57	2022-06-29	male	RuMu	adult	TGS	3	late
2022-06-29_Anne_MuniaRufusRhaegalSmaug_Coder-Anne.arch	Percentages	Rufus	Ground	Position 1	0	2022-06-29	male	RuMu	adult	TGS	3	late
2022-06-29_Anne_MuniaRufusRhaegalSmaug_Coder-Anne.arch	Percentages	Rufus	Ground	Position 2	0	2022-06-29	male	RuMu	adult	TGS	3	late
2022-06-29_Anne_MuniaRufusRhaegalSmaug_Coder-Anne.arch	Percentages	Rufus	Out of Sight	Position 1	0	2022-06-29	male	RuMu	adult	TGS	3	late
2022-06-29_Anne_MuniaRufusRhaegalSmaug_Coder-Anne.arch	Percentages	Rufus	Out of Sight	Position 2	0	2022-06-29	male	RuMu	adult	TGS	3	late
2022-06-29_Anne_MuniaRufusRhaegalSmaug_Coder-Anne.arch	Percentages	Rufus	Other Call	Position 1	0	2022-06-29	male	RuMu	adult	TGS	3	late
2022-06-29_Anne_MuniaRufusRhaegalSmaug_Coder-Anne.arch	Percentages	Rufus	Other Call	Position 2	0	2022-06-29	male	RuMu	adult	TGS	3	late
2022-06-29_Anne_MuniaRufusRhaegalSmaug_Coder-Anne.arch	Percentages	Rufus	Investigate	Position 1	0	2022-06-29	male	RuMu	adult	TGS	3	late
2022-06-29_Anne_MuniaRufusRhaegalSmaug_Coder-Anne.arch	Percentages	Rufus	Investigate	Position 2	3.29	2022-06-29	male	RuMu	adult	TGS	3	late
2022-06-29_Anne_MuniaRufusRhaegalSmaug_Coder-Anne.arch	Percentages	Rufus	Crouch	Position 1	0	2022-06-29	male	RuMu	adult	TGS	3	late
2022-06-29_Anne_MuniaRufusRhaegalSmaug_Coder-Anne.arch	Percentages	Rufus	Crouch	Position 2	0	2022-06-29	male	RuMu	adult	TGS	3	late
2022-06-29_Anne_MuniaRufusRhaegalSmaug_Coder-Anne.arch	Percentages	Rufus	Ignore	Position 1	0	2022-06-29	male	RuMu	adult	TGS	3	late
2022-06-29_Anne_MuniaRufusRhaegalSmaug_Coder-Anne.arch	Percentages	Rufus	Ignore	Position 2	2.69	2022-06-29	male	RuMu	adult	TGS	3	late
2022-06-29_Anne_MuniaRufusRhaegalSmaug_Coder-Anne.arch	Frequencies	Smaug	Mask	Position 1	0	2022-06-29	offspring	RuMu	chick	TGS	3	late
2022-06-29_Anne_MuniaRufusRhaegalSmaug_Coder-Anne.arch	Frequencies	Smaug	Mask	Position 2	0	2022-06-29	offspring	RuMu	chick	TGS	3	late
2022-06-29_Anne_MuniaRufusRhaegalSmaug_Coder-Anne.arch	Frequencies	Smaug	Approach	Position 1	2	2022-06-29	offspring	RuMu	chick	TGS	3	late
2022-06-29_Anne_MuniaRufusRhaegalSmaug_Coder-Anne.arch	Frequencies	Smaug	Approach	Position 2	1	2022-06-29	offspring	RuMu	chick	TGS	3	late
2022-06-29_Anne_MuniaRufusRhaegalSmaug_Coder-Anne.arch	Frequencies	Smaug	Proximity	Position 1	2	2022-06-29	offspring	RuMu	chick	TGS	3	late
2022-06-29_Anne_MuniaRufusRhaegalSmaug_Coder-Anne.arch	Frequencies	Smaug	Proximity	Position 2	1	2022-06-29	offspring	RuMu	chick	TGS	3	late
2022-06-29_Anne_MuniaRufusRhaegalSmaug_Coder-Anne.arch	Frequencies	Smaug	Scolding	Position 1	0	2022-06-29	offspring	RuMu	chick	TGS	3	late
2022-06-29_Anne_MuniaRufusRhaegalSmaug_Coder-Anne.arch	Frequencies	Smaug	Scolding	Position 2	1	2022-06-29	offspring	RuMu	chick	TGS	3	late
2022-06-29_Anne_MuniaRufusRhaegalSmaug_Coder-Anne.arch	Frequencies	Smaug	Ground	Position 1	0	2022-06-29	offspring	RuMu	chick	TGS	3	late
2022-06-29_Anne_MuniaRufusRhaegalSmaug_Coder-Anne.arch	Frequencies	Smaug	Ground	Position 2	0	2022-06-29	offspring	RuMu	chick	TGS	3	late
2022-06-29_Anne_MuniaRufusRhaegalSmaug_Coder-Anne.arch	Frequencies	Smaug	Out of Sight	Position 1	0	2022-06-29	offspring	RuMu	chick	TGS	3	late
2022-06-29_Anne_MuniaRufusRhaegalSmaug_Coder-Anne.arch	Frequencies	Smaug	Out of Sight	Position 2	0	2022-06-29	offspring	RuMu	chick	TGS	3	late
2022-06-29_Anne_MuniaRufusRhaegalSmaug_Coder-Anne.arch	Frequencies	Smaug	Other Call	Position 1	0	2022-06-29	offspring	RuMu	chick	TGS	3	late
2022-06-29_Anne_MuniaRufusRhaegalSmaug_Coder-Anne.arch	Frequencies	Smaug	Other Call	Position 2	0	2022-06-29	offspring	RuMu	chick	TGS	3	late
2022-06-29_Anne_MuniaRufusRhaegalSmaug_Coder-Anne.arch	Frequencies	Smaug	Investigate	Position 1	3	2022-06-29	offspring	RuMu	chick	TGS	3	late
2022-06-29_Anne_MuniaRufusRhaegalSmaug_Coder-Anne.arch	Frequencies	Smaug	Investigate	Position 2	3	2022-06-29	offspring	RuMu	chick	TGS	3	late
2022-06-29_Anne_MuniaRufusRhaegalSmaug_Coder-Anne.arch	Frequencies	Smaug	Crouch	Position 1	0	2022-06-29	offspring	RuMu	chick	TGS	3	late
2022-06-29_Anne_MuniaRufusRhaegalSmaug_Coder-Anne.arch	Frequencies	Smaug	Crouch	Position 2	0	2022-06-29	offspring	RuMu	chick	TGS	3	late
2022-06-29_Anne_MuniaRufusRhaegalSmaug_Coder-Anne.arch	Frequencies	Smaug	Ignore	Position 1	0	2022-06-29	offspring	RuMu	chick	TGS	3	late
2022-06-29_Anne_MuniaRufusRhaegalSmaug_Coder-Anne.arch	Frequencies	Smaug	Ignore	Position 2	1	2022-06-29	offspring	RuMu	chick	TGS	3	late
2022-06-29_Anne_MuniaRufusRhaegalSmaug_Coder-Anne.arch	Durations	Smaug	Mask	Position 1	0	2022-06-29	offspring	RuMu	chick	TGS	3	late
2022-06-29_Anne_MuniaRufusRhaegalSmaug_Coder-Anne.arch	Durations	Smaug	Mask	Position 2	0	2022-06-29	offspring	RuMu	chick	TGS	3	late
2022-06-29_Anne_MuniaRufusRhaegalSmaug_Coder-Anne.arch	Durations	Smaug	Approach	Position 1	0.4	2022-06-29	offspring	RuMu	chick	TGS	3	late
2022-06-29_Anne_MuniaRufusRhaegalSmaug_Coder-Anne.arch	Durations	Smaug	Approach	Position 2	0.2	2022-06-29	offspring	RuMu	chick	TGS	3	late
2022-06-29_Anne_MuniaRufusRhaegalSmaug_Coder-Anne.arch	Durations	Smaug	Proximity	Position 1	34.8	2022-06-29	offspring	RuMu	chick	TGS	3	late
2022-06-29_Anne_MuniaRufusRhaegalSmaug_Coder-Anne.arch	Durations	Smaug	Proximity	Position 2	32	2022-06-29	offspring	RuMu	chick	TGS	3	late
2022-06-29_Anne_MuniaRufusRhaegalSmaug_Coder-Anne.arch	Durations	Smaug	Scolding	Position 1	0	2022-06-29	offspring	RuMu	chick	TGS	3	late
2022-06-29_Anne_MuniaRufusRhaegalSmaug_Coder-Anne.arch	Durations	Smaug	Scolding	Position 2	23.2	2022-06-29	offspring	RuMu	chick	TGS	3	late
2022-06-29_Anne_MuniaRufusRhaegalSmaug_Coder-Anne.arch	Durations	Smaug	Ground	Position 1	0	2022-06-29	offspring	RuMu	chick	TGS	3	late
2022-06-29_Anne_MuniaRufusRhaegalSmaug_Coder-Anne.arch	Durations	Smaug	Ground	Position 2	0	2022-06-29	offspring	RuMu	chick	TGS	3	late
2022-06-29_Anne_MuniaRufusRhaegalSmaug_Coder-Anne.arch	Durations	Smaug	Out of Sight	Position 1	0	2022-06-29	offspring	RuMu	chick	TGS	3	late
2022-06-29_Anne_MuniaRufusRhaegalSmaug_Coder-Anne.arch	Durations	Smaug	Out of Sight	Position 2	0	2022-06-29	offspring	RuMu	chick	TGS	3	late
2022-06-29_Anne_MuniaRufusRhaegalSmaug_Coder-Anne.arch	Durations	Smaug	Other Call	Position 1	0	2022-06-29	offspring	RuMu	chick	TGS	3	late
2022-06-29_Anne_MuniaRufusRhaegalSmaug_Coder-Anne.arch	Durations	Smaug	Other Call	Position 2	0	2022-06-29	offspring	RuMu	chick	TGS	3	late
2022-06-29_Anne_MuniaRufusRhaegalSmaug_Coder-Anne.arch	Durations	Smaug	Investigate	Position 1	136.8	2022-06-29	offspring	RuMu	chick	TGS	3	late
2022-06-29_Anne_MuniaRufusRhaegalSmaug_Coder-Anne.arch	Durations	Smaug	Investigate	Position 2	108	2022-06-29	offspring	RuMu	chick	TGS	3	late
2022-06-29_Anne_MuniaRufusRhaegalSmaug_Coder-Anne.arch	Durations	Smaug	Crouch	Position 1	0	2022-06-29	offspring	RuMu	chick	TGS	3	late
2022-06-29_Anne_MuniaRufusRhaegalSmaug_Coder-Anne.arch	Durations	Smaug	Crouch	Position 2	0	2022-06-29	offspring	RuMu	chick	TGS	3	late
2022-06-29_Anne_MuniaRufusRhaegalSmaug_Coder-Anne.arch	Durations	Smaug	Ignore	Position 1	0	2022-06-29	offspring	RuMu	chick	TGS	3	late
2022-06-29_Anne_MuniaRufusRhaegalSmaug_Coder-Anne.arch	Durations	Smaug	Ignore	Position 2	2.4	2022-06-29	offspring	RuMu	chick	TGS	3	late
2022-06-29_Anne_MuniaRufusRhaegalSmaug_Coder-Anne.arch	Durations	Smaug	Total Time	Position 1	137.2	2022-06-29	offspring	RuMu	chick	TGS	3	late
2022-06-29_Anne_MuniaRufusRhaegalSmaug_Coder-Anne.arch	Durations	Smaug	Total Time	Position 2	133.8	2022-06-29	offspring	RuMu	chick	TGS	3	late
2022-06-29_Anne_MuniaRufusRhaegalSmaug_Coder-Anne.arch	Percentages	Smaug	Mask	Position 1	0	2022-06-29	offspring	RuMu	chick	TGS	3	late
2022-06-29_Anne_MuniaRufusRhaegalSmaug_Coder-Anne.arch	Percentages	Smaug	Mask	Position 2	0	2022-06-29	offspring	RuMu	chick	TGS	3	late
2022-06-29_Anne_MuniaRufusRhaegalSmaug_Coder-Anne.arch	Percentages	Smaug	Approach	Position 1	0.29	2022-06-29	offspring	RuMu	chick	TGS	3	late
2022-06-29_Anne_MuniaRufusRhaegalSmaug_Coder-Anne.arch	Percentages	Smaug	Approach	Position 2	0.15	2022-06-29	offspring	RuMu	chick	TGS	3	late
2022-06-29_Anne_MuniaRufusRhaegalSmaug_Coder-Anne.arch	Percentages	Smaug	Proximity	Position 1	25.36	2022-06-29	offspring	RuMu	chick	TGS	3	late
2022-06-29_Anne_MuniaRufusRhaegalSmaug_Coder-Anne.arch	Percentages	Smaug	Proximity	Position 2	23.92	2022-06-29	offspring	RuMu	chick	TGS	3	late
2022-06-29_Anne_MuniaRufusRhaegalSmaug_Coder-Anne.arch	Percentages	Smaug	Scolding	Position 1	0	2022-06-29	offspring	RuMu	chick	TGS	3	late
2022-06-29_Anne_MuniaRufusRhaegalSmaug_Coder-Anne.arch	Percentages	Smaug	Scolding	Position 2	17.34	2022-06-29	offspring	RuMu	chick	TGS	3	late
2022-06-29_Anne_MuniaRufusRhaegalSmaug_Coder-Anne.arch	Percentages	Smaug	Ground	Position 1	0	2022-06-29	offspring	RuMu	chick	TGS	3	late
2022-06-29_Anne_MuniaRufusRhaegalSmaug_Coder-Anne.arch	Percentages	Smaug	Ground	Position 2	0	2022-06-29	offspring	RuMu	chick	TGS	3	late
2022-06-29_Anne_MuniaRufusRhaegalSmaug_Coder-Anne.arch	Percentages	Smaug	Out of Sight	Position 1	0	2022-06-29	offspring	RuMu	chick	TGS	3	late
2022-06-29_Anne_MuniaRufusRhaegalSmaug_Coder-Anne.arch	Percentages	Smaug	Out of Sight	Position 2	0	2022-06-29	offspring	RuMu	chick	TGS	3	late
2022-06-29_Anne_MuniaRufusRhaegalSmaug_Coder-Anne.arch	Percentages	Smaug	Other Call	Position 1	0	2022-06-29	offspring	RuMu	chick	TGS	3	late
2022-06-29_Anne_MuniaRufusRhaegalSmaug_Coder-Anne.arch	Percentages	Smaug	Other Call	Position 2	0	2022-06-29	offspring	RuMu	chick	TGS	3	late
2022-06-29_Anne_MuniaRufusRhaegalSmaug_Coder-Anne.arch	Percentages	Smaug	Investigate	Position 1	99.71	2022-06-29	offspring	RuMu	chick	TGS	3	late
2022-06-29_Anne_MuniaRufusRhaegalSmaug_Coder-Anne.arch	Percentages	Smaug	Investigate	Position 2	80.72	2022-06-29	offspring	RuMu	chick	TGS	3	late
2022-06-29_Anne_MuniaRufusRhaegalSmaug_Coder-Anne.arch	Percentages	Smaug	Crouch	Position 1	0	2022-06-29	offspring	RuMu	chick	TGS	3	late
2022-06-29_Anne_MuniaRufusRhaegalSmaug_Coder-Anne.arch	Percentages	Smaug	Crouch	Position 2	0	2022-06-29	offspring	RuMu	chick	TGS	3	late
2022-06-29_Anne_MuniaRufusRhaegalSmaug_Coder-Anne.arch	Percentages	Smaug	Ignore	Position 1	0	2022-06-29	offspring	RuMu	chick	TGS	3	late
2022-06-29_Anne_MuniaRufusRhaegalSmaug_Coder-Anne.arch	Percentages	Smaug	Ignore	Position 2	1.79	2022-06-29	offspring	RuMu	chick	TGS	3	late
2022-06-29_Anne_MuniaRufusRhaegalSmaug_Coder-Anne.arch	Frequencies	Rhaegal	Mask	Position 1	0	2022-06-29	offspring	RuMu	chick	TGS	3	late
2022-06-29_Anne_MuniaRufusRhaegalSmaug_Coder-Anne.arch	Frequencies	Rhaegal	Mask	Position 2	0	2022-06-29	offspring	RuMu	chick	TGS	3	late
2022-06-29_Anne_MuniaRufusRhaegalSmaug_Coder-Anne.arch	Frequencies	Rhaegal	Approach	Position 1	1	2022-06-29	offspring	RuMu	chick	TGS	3	late
2022-06-29_Anne_MuniaRufusRhaegalSmaug_Coder-Anne.arch	Frequencies	Rhaegal	Approach	Position 2	0	2022-06-29	offspring	RuMu	chick	TGS	3	late
2022-06-29_Anne_MuniaRufusRhaegalSmaug_Coder-Anne.arch	Frequencies	Rhaegal	Proximity	Position 1	1	2022-06-29	offspring	RuMu	chick	TGS	3	late
2022-06-29_Anne_MuniaRufusRhaegalSmaug_Coder-Anne.arch	Frequencies	Rhaegal	Proximity	Position 2	1	2022-06-29	offspring	RuMu	chick	TGS	3	late
2022-06-29_Anne_MuniaRufusRhaegalSmaug_Coder-Anne.arch	Frequencies	Rhaegal	Scolding	Position 1	0	2022-06-29	offspring	RuMu	chick	TGS	3	late
2022-06-29_Anne_MuniaRufusRhaegalSmaug_Coder-Anne.arch	Frequencies	Rhaegal	Scolding	Position 2	0	2022-06-29	offspring	RuMu	chick	TGS	3	late
2022-06-29_Anne_MuniaRufusRhaegalSmaug_Coder-Anne.arch	Frequencies	Rhaegal	Ground	Position 1	0	2022-06-29	offspring	RuMu	chick	TGS	3	late
2022-06-29_Anne_MuniaRufusRhaegalSmaug_Coder-Anne.arch	Frequencies	Rhaegal	Ground	Position 2	0	2022-06-29	offspring	RuMu	chick	TGS	3	late
2022-06-29_Anne_MuniaRufusRhaegalSmaug_Coder-Anne.arch	Frequencies	Rhaegal	Out of Sight	Position 1	0	2022-06-29	offspring	RuMu	chick	TGS	3	late
2022-06-29_Anne_MuniaRufusRhaegalSmaug_Coder-Anne.arch	Frequencies	Rhaegal	Out of Sight	Position 2	0	2022-06-29	offspring	RuMu	chick	TGS	3	late
2022-06-29_Anne_MuniaRufusRhaegalSmaug_Coder-Anne.arch	Frequencies	Rhaegal	Other Call	Position 1	0	2022-06-29	offspring	RuMu	chick	TGS	3	late
2022-06-29_Anne_MuniaRufusRhaegalSmaug_Coder-Anne.arch	Frequencies	Rhaegal	Other Call	Position 2	0	2022-06-29	offspring	RuMu	chick	TGS	3	late
2022-06-29_Anne_MuniaRufusRhaegalSmaug_Coder-Anne.arch	Frequencies	Rhaegal	Investigate	Position 1	2	2022-06-29	offspring	RuMu	chick	TGS	3	late
2022-06-29_Anne_MuniaRufusRhaegalSmaug_Coder-Anne.arch	Frequencies	Rhaegal	Investigate	Position 2	1	2022-06-29	offspring	RuMu	chick	TGS	3	late
2022-06-29_Anne_MuniaRufusRhaegalSmaug_Coder-Anne.arch	Frequencies	Rhaegal	Crouch	Position 1	0	2022-06-29	offspring	RuMu	chick	TGS	3	late
2022-06-29_Anne_MuniaRufusRhaegalSmaug_Coder-Anne.arch	Frequencies	Rhaegal	Crouch	Position 2	0	2022-06-29	offspring	RuMu	chick	TGS	3	late
2022-06-29_Anne_MuniaRufusRhaegalSmaug_Coder-Anne.arch	Frequencies	Rhaegal	Ignore	Position 1	0	2022-06-29	offspring	RuMu	chick	TGS	3	late
2022-06-29_Anne_MuniaRufusRhaegalSmaug_Coder-Anne.arch	Frequencies	Rhaegal	Ignore	Position 2	1	2022-06-29	offspring	RuMu	chick	TGS	3	late
2022-06-29_Anne_MuniaRufusRhaegalSmaug_Coder-Anne.arch	Durations	Rhaegal	Mask	Position 1	0	2022-06-29	offspring	RuMu	chick	TGS	3	late
2022-06-29_Anne_MuniaRufusRhaegalSmaug_Coder-Anne.arch	Durations	Rhaegal	Mask	Position 2	0	2022-06-29	offspring	RuMu	chick	TGS	3	late
2022-06-29_Anne_MuniaRufusRhaegalSmaug_Coder-Anne.arch	Durations	Rhaegal	Approach	Position 1	0.2	2022-06-29	offspring	RuMu	chick	TGS	3	late
2022-06-29_Anne_MuniaRufusRhaegalSmaug_Coder-Anne.arch	Durations	Rhaegal	Approach	Position 2	0	2022-06-29	offspring	RuMu	chick	TGS	3	late
2022-06-29_Anne_MuniaRufusRhaegalSmaug_Coder-Anne.arch	Durations	Rhaegal	Proximity	Position 1	119.2	2022-06-29	offspring	RuMu	chick	TGS	3	late
2022-06-29_Anne_MuniaRufusRhaegalSmaug_Coder-Anne.arch	Durations	Rhaegal	Proximity	Position 2	7.4	2022-06-29	offspring	RuMu	chick	TGS	3	late
2022-06-29_Anne_MuniaRufusRhaegalSmaug_Coder-Anne.arch	Durations	Rhaegal	Scolding	Position 1	0	2022-06-29	offspring	RuMu	chick	TGS	3	late
2022-06-29_Anne_MuniaRufusRhaegalSmaug_Coder-Anne.arch	Durations	Rhaegal	Scolding	Position 2	0	2022-06-29	offspring	RuMu	chick	TGS	3	late
2022-06-29_Anne_MuniaRufusRhaegalSmaug_Coder-Anne.arch	Durations	Rhaegal	Ground	Position 1	0	2022-06-29	offspring	RuMu	chick	TGS	3	late
2022-06-29_Anne_MuniaRufusRhaegalSmaug_Coder-Anne.arch	Durations	Rhaegal	Ground	Position 2	0	2022-06-29	offspring	RuMu	chick	TGS	3	late
2022-06-29_Anne_MuniaRufusRhaegalSmaug_Coder-Anne.arch	Durations	Rhaegal	Out of Sight	Position 1	0	2022-06-29	offspring	RuMu	chick	TGS	3	late
2022-06-29_Anne_MuniaRufusRhaegalSmaug_Coder-Anne.arch	Durations	Rhaegal	Out of Sight	Position 2	0	2022-06-29	offspring	RuMu	chick	TGS	3	late
2022-06-29_Anne_MuniaRufusRhaegalSmaug_Coder-Anne.arch	Durations	Rhaegal	Other Call	Position 1	0	2022-06-29	offspring	RuMu	chick	TGS	3	late
2022-06-29_Anne_MuniaRufusRhaegalSmaug_Coder-Anne.arch	Durations	Rhaegal	Other Call	Position 2	0	2022-06-29	offspring	RuMu	chick	TGS	3	late
2022-06-29_Anne_MuniaRufusRhaegalSmaug_Coder-Anne.arch	Durations	Rhaegal	Investigate	Position 1	137	2022-06-29	offspring	RuMu	chick	TGS	3	late
2022-06-29_Anne_MuniaRufusRhaegalSmaug_Coder-Anne.arch	Durations	Rhaegal	Investigate	Position 2	131.4	2022-06-29	offspring	RuMu	chick	TGS	3	late
2022-06-29_Anne_MuniaRufusRhaegalSmaug_Coder-Anne.arch	Durations	Rhaegal	Crouch	Position 1	0	2022-06-29	offspring	RuMu	chick	TGS	3	late
2022-06-29_Anne_MuniaRufusRhaegalSmaug_Coder-Anne.arch	Durations	Rhaegal	Crouch	Position 2	0	2022-06-29	offspring	RuMu	chick	TGS	3	late
2022-06-29_Anne_MuniaRufusRhaegalSmaug_Coder-Anne.arch	Durations	Rhaegal	Ignore	Position 1	0	2022-06-29	offspring	RuMu	chick	TGS	3	late
2022-06-29_Anne_MuniaRufusRhaegalSmaug_Coder-Anne.arch	Durations	Rhaegal	Ignore	Position 2	2.4	2022-06-29	offspring	RuMu	chick	TGS	3	late
2022-06-29_Anne_MuniaRufusRhaegalSmaug_Coder-Anne.arch	Durations	Rhaegal	Total Time	Position 1	137.2	2022-06-29	offspring	RuMu	chick	TGS	3	late
2022-06-29_Anne_MuniaRufusRhaegalSmaug_Coder-Anne.arch	Durations	Rhaegal	Total Time	Position 2	133.8	2022-06-29	offspring	RuMu	chick	TGS	3	late
2022-06-29_Anne_MuniaRufusRhaegalSmaug_Coder-Anne.arch	Percentages	Rhaegal	Mask	Position 1	0	2022-06-29	offspring	RuMu	chick	TGS	3	late
2022-06-29_Anne_MuniaRufusRhaegalSmaug_Coder-Anne.arch	Percentages	Rhaegal	Mask	Position 2	0	2022-06-29	offspring	RuMu	chick	TGS	3	late
2022-06-29_Anne_MuniaRufusRhaegalSmaug_Coder-Anne.arch	Percentages	Rhaegal	Approach	Position 1	0.15	2022-06-29	offspring	RuMu	chick	TGS	3	late
2022-06-29_Anne_MuniaRufusRhaegalSmaug_Coder-Anne.arch	Percentages	Rhaegal	Approach	Position 2	0	2022-06-29	offspring	RuMu	chick	TGS	3	late
2022-06-29_Anne_MuniaRufusRhaegalSmaug_Coder-Anne.arch	Percentages	Rhaegal	Proximity	Position 1	86.88	2022-06-29	offspring	RuMu	chick	TGS	3	late
2022-06-29_Anne_MuniaRufusRhaegalSmaug_Coder-Anne.arch	Percentages	Rhaegal	Proximity	Position 2	5.53	2022-06-29	offspring	RuMu	chick	TGS	3	late
2022-06-29_Anne_MuniaRufusRhaegalSmaug_Coder-Anne.arch	Percentages	Rhaegal	Scolding	Position 1	0	2022-06-29	offspring	RuMu	chick	TGS	3	late
2022-06-29_Anne_MuniaRufusRhaegalSmaug_Coder-Anne.arch	Percentages	Rhaegal	Scolding	Position 2	0	2022-06-29	offspring	RuMu	chick	TGS	3	late
2022-06-29_Anne_MuniaRufusRhaegalSmaug_Coder-Anne.arch	Percentages	Rhaegal	Ground	Position 1	0	2022-06-29	offspring	RuMu	chick	TGS	3	late
2022-06-29_Anne_MuniaRufusRhaegalSmaug_Coder-Anne.arch	Percentages	Rhaegal	Ground	Position 2	0	2022-06-29	offspring	RuMu	chick	TGS	3	late
2022-06-29_Anne_MuniaRufusRhaegalSmaug_Coder-Anne.arch	Percentages	Rhaegal	Out of Sight	Position 1	0	2022-06-29	offspring	RuMu	chick	TGS	3	late
2022-06-29_Anne_MuniaRufusRhaegalSmaug_Coder-Anne.arch	Percentages	Rhaegal	Out of Sight	Position 2	0	2022-06-29	offspring	RuMu	chick	TGS	3	late
2022-06-29_Anne_MuniaRufusRhaegalSmaug_Coder-Anne.arch	Percentages	Rhaegal	Other Call	Position 1	0	2022-06-29	offspring	RuMu	chick	TGS	3	late
2022-06-29_Anne_MuniaRufusRhaegalSmaug_Coder-Anne.arch	Percentages	Rhaegal	Other Call	Position 2	0	2022-06-29	offspring	RuMu	chick	TGS	3	late
2022-06-29_Anne_MuniaRufusRhaegalSmaug_Coder-Anne.arch	Percentages	Rhaegal	Investigate	Position 1	99.85	2022-06-29	offspring	RuMu	chick	TGS	3	late
2022-06-29_Anne_MuniaRufusRhaegalSmaug_Coder-Anne.arch	Percentages	Rhaegal	Investigate	Position 2	98.21	2022-06-29	offspring	RuMu	chick	TGS	3	late
2022-06-29_Anne_MuniaRufusRhaegalSmaug_Coder-Anne.arch	Percentages	Rhaegal	Crouch	Position 1	0	2022-06-29	offspring	RuMu	chick	TGS	3	late
2022-06-29_Anne_MuniaRufusRhaegalSmaug_Coder-Anne.arch	Percentages	Rhaegal	Crouch	Position 2	0	2022-06-29	offspring	RuMu	chick	TGS	3	late
2022-06-29_Anne_MuniaRufusRhaegalSmaug_Coder-Anne.arch	Percentages	Rhaegal	Ignore	Position 1	0	2022-06-29	offspring	RuMu	chick	TGS	3	late
2022-06-29_Anne_MuniaRufusRhaegalSmaug_Coder-Anne.arch	Percentages	Rhaegal	Ignore	Position 2	1.79	2022-06-29	offspring	RuMu	chick	TGS	3	late
2022-07-01_Anne_RufusMuniaSmaugRhaegal_Coder-Kathi.arch	Frequencies	Munia	Mask	Position 1	1	2022-07-01	female	RuMu	adult	TGS	3	late
2022-07-01_Anne_RufusMuniaSmaugRhaegal_Coder-Kathi.arch	Frequencies	Munia	Mask	Position 2	0	2022-07-01	female	RuMu	adult	TGS	3	late
2022-07-01_Anne_RufusMuniaSmaugRhaegal_Coder-Kathi.arch	Frequencies	Munia	Approach	Position 1	1	2022-07-01	female	RuMu	adult	TGS	3	late
2022-07-01_Anne_RufusMuniaSmaugRhaegal_Coder-Kathi.arch	Frequencies	Munia	Approach	Position 2	0	2022-07-01	female	RuMu	adult	TGS	3	late
2022-07-01_Anne_RufusMuniaSmaugRhaegal_Coder-Kathi.arch	Frequencies	Munia	Proximity	Position 1	1	2022-07-01	female	RuMu	adult	TGS	3	late
2022-07-01_Anne_RufusMuniaSmaugRhaegal_Coder-Kathi.arch	Frequencies	Munia	Proximity	Position 2	1	2022-07-01	female	RuMu	adult	TGS	3	late
2022-07-01_Anne_RufusMuniaSmaugRhaegal_Coder-Kathi.arch	Frequencies	Munia	Scolding	Position 1	4	2022-07-01	female	RuMu	adult	TGS	3	late
2022-07-01_Anne_RufusMuniaSmaugRhaegal_Coder-Kathi.arch	Frequencies	Munia	Scolding	Position 2	2	2022-07-01	female	RuMu	adult	TGS	3	late
2022-07-01_Anne_RufusMuniaSmaugRhaegal_Coder-Kathi.arch	Frequencies	Munia	Ground	Position 1	0	2022-07-01	female	RuMu	adult	TGS	3	late
2022-07-01_Anne_RufusMuniaSmaugRhaegal_Coder-Kathi.arch	Frequencies	Munia	Ground	Position 2	0	2022-07-01	female	RuMu	adult	TGS	3	late
2022-07-01_Anne_RufusMuniaSmaugRhaegal_Coder-Kathi.arch	Frequencies	Munia	Out of Sight	Position 1	0	2022-07-01	female	RuMu	adult	TGS	3	late
2022-07-01_Anne_RufusMuniaSmaugRhaegal_Coder-Kathi.arch	Frequencies	Munia	Out of Sight	Position 2	0	2022-07-01	female	RuMu	adult	TGS	3	late
2022-07-01_Anne_RufusMuniaSmaugRhaegal_Coder-Kathi.arch	Frequencies	Munia	Other Call	Position 1	0	2022-07-01	female	RuMu	adult	TGS	3	late
2022-07-01_Anne_RufusMuniaSmaugRhaegal_Coder-Kathi.arch	Frequencies	Munia	Other Call	Position 2	1	2022-07-01	female	RuMu	adult	TGS	3	late
2022-07-01_Anne_RufusMuniaSmaugRhaegal_Coder-Kathi.arch	Frequencies	Munia	Investigate	Position 1	4	2022-07-01	female	RuMu	adult	TGS	3	late
2022-07-01_Anne_RufusMuniaSmaugRhaegal_Coder-Kathi.arch	Frequencies	Munia	Investigate	Position 2	3	2022-07-01	female	RuMu	adult	TGS	3	late
2022-07-01_Anne_RufusMuniaSmaugRhaegal_Coder-Kathi.arch	Frequencies	Munia	Crouch	Position 1	0	2022-07-01	female	RuMu	adult	TGS	3	late
2022-07-01_Anne_RufusMuniaSmaugRhaegal_Coder-Kathi.arch	Frequencies	Munia	Crouch	Position 2	0	2022-07-01	female	RuMu	adult	TGS	3	late
2022-07-01_Anne_RufusMuniaSmaugRhaegal_Coder-Kathi.arch	Frequencies	Munia	Ignore	Position 1	0	2022-07-01	female	RuMu	adult	TGS	3	late
2022-07-01_Anne_RufusMuniaSmaugRhaegal_Coder-Kathi.arch	Frequencies	Munia	Ignore	Position 2	0	2022-07-01	female	RuMu	adult	TGS	3	late
2022-07-01_Anne_RufusMuniaSmaugRhaegal_Coder-Kathi.arch	Durations	Munia	Mask	Position 1	0.2	2022-07-01	female	RuMu	adult	TGS	3	late
2022-07-01_Anne_RufusMuniaSmaugRhaegal_Coder-Kathi.arch	Durations	Munia	Mask	Position 2	0	2022-07-01	female	RuMu	adult	TGS	3	late
2022-07-01_Anne_RufusMuniaSmaugRhaegal_Coder-Kathi.arch	Durations	Munia	Approach	Position 1	0.2	2022-07-01	female	RuMu	adult	TGS	3	late
2022-07-01_Anne_RufusMuniaSmaugRhaegal_Coder-Kathi.arch	Durations	Munia	Approach	Position 2	0	2022-07-01	female	RuMu	adult	TGS	3	late
2022-07-01_Anne_RufusMuniaSmaugRhaegal_Coder-Kathi.arch	Durations	Munia	Proximity	Position 1	111.8	2022-07-01	female	RuMu	adult	TGS	3	late
2022-07-01_Anne_RufusMuniaSmaugRhaegal_Coder-Kathi.arch	Durations	Munia	Proximity	Position 2	134.8	2022-07-01	female	RuMu	adult	TGS	3	late
2022-07-01_Anne_RufusMuniaSmaugRhaegal_Coder-Kathi.arch	Durations	Munia	Scolding	Position 1	61.2	2022-07-01	female	RuMu	adult	TGS	3	late
2022-07-01_Anne_RufusMuniaSmaugRhaegal_Coder-Kathi.arch	Durations	Munia	Scolding	Position 2	15.6	2022-07-01	female	RuMu	adult	TGS	3	late
2022-07-01_Anne_RufusMuniaSmaugRhaegal_Coder-Kathi.arch	Durations	Munia	Ground	Position 1	0	2022-07-01	female	RuMu	adult	TGS	3	late
2022-07-01_Anne_RufusMuniaSmaugRhaegal_Coder-Kathi.arch	Durations	Munia	Ground	Position 2	0	2022-07-01	female	RuMu	adult	TGS	3	late
2022-07-01_Anne_RufusMuniaSmaugRhaegal_Coder-Kathi.arch	Durations	Munia	Out of Sight	Position 1	0	2022-07-01	female	RuMu	adult	TGS	3	late
2022-07-01_Anne_RufusMuniaSmaugRhaegal_Coder-Kathi.arch	Durations	Munia	Out of Sight	Position 2	0	2022-07-01	female	RuMu	adult	TGS	3	late
2022-07-01_Anne_RufusMuniaSmaugRhaegal_Coder-Kathi.arch	Durations	Munia	Other Call	Position 1	0	2022-07-01	female	RuMu	adult	TGS	3	late
2022-07-01_Anne_RufusMuniaSmaugRhaegal_Coder-Kathi.arch	Durations	Munia	Other Call	Position 2	2	2022-07-01	female	RuMu	adult	TGS	3	late
2022-07-01_Anne_RufusMuniaSmaugRhaegal_Coder-Kathi.arch	Durations	Munia	Investigate	Position 1	50.4	2022-07-01	female	RuMu	adult	TGS	3	late
2022-07-01_Anne_RufusMuniaSmaugRhaegal_Coder-Kathi.arch	Durations	Munia	Investigate	Position 2	117.2	2022-07-01	female	RuMu	adult	TGS	3	late
2022-07-01_Anne_RufusMuniaSmaugRhaegal_Coder-Kathi.arch	Durations	Munia	Crouch	Position 1	0	2022-07-01	female	RuMu	adult	TGS	3	late
2022-07-01_Anne_RufusMuniaSmaugRhaegal_Coder-Kathi.arch	Durations	Munia	Crouch	Position 2	0	2022-07-01	female	RuMu	adult	TGS	3	late
2022-07-01_Anne_RufusMuniaSmaugRhaegal_Coder-Kathi.arch	Durations	Munia	Ignore	Position 1	0	2022-07-01	female	RuMu	adult	TGS	3	late
2022-07-01_Anne_RufusMuniaSmaugRhaegal_Coder-Kathi.arch	Durations	Munia	Ignore	Position 2	0	2022-07-01	female	RuMu	adult	TGS	3	late
2022-07-01_Anne_RufusMuniaSmaugRhaegal_Coder-Kathi.arch	Durations	Munia	Total Time	Position 1	113	2022-07-01	female	RuMu	adult	TGS	3	late
2022-07-01_Anne_RufusMuniaSmaugRhaegal_Coder-Kathi.arch	Durations	Munia	Total Time	Position 2	134.8	2022-07-01	female	RuMu	adult	TGS	3	late
2022-07-01_Anne_RufusMuniaSmaugRhaegal_Coder-Kathi.arch	Percentages	Munia	Mask	Position 1	0.18	2022-07-01	female	RuMu	adult	TGS	3	late
2022-07-01_Anne_RufusMuniaSmaugRhaegal_Coder-Kathi.arch	Percentages	Munia	Mask	Position 2	0	2022-07-01	female	RuMu	adult	TGS	3	late
2022-07-01_Anne_RufusMuniaSmaugRhaegal_Coder-Kathi.arch	Percentages	Munia	Approach	Position 1	0.18	2022-07-01	female	RuMu	adult	TGS	3	late
2022-07-01_Anne_RufusMuniaSmaugRhaegal_Coder-Kathi.arch	Percentages	Munia	Approach	Position 2	0	2022-07-01	female	RuMu	adult	TGS	3	late
2022-07-01_Anne_RufusMuniaSmaugRhaegal_Coder-Kathi.arch	Percentages	Munia	Proximity	Position 1	98.94	2022-07-01	female	RuMu	adult	TGS	3	late
2022-07-01_Anne_RufusMuniaSmaugRhaegal_Coder-Kathi.arch	Percentages	Munia	Proximity	Position 2	100	2022-07-01	female	RuMu	adult	TGS	3	late
2022-07-01_Anne_RufusMuniaSmaugRhaegal_Coder-Kathi.arch	Percentages	Munia	Scolding	Position 1	54.16	2022-07-01	female	RuMu	adult	TGS	3	late
2022-07-01_Anne_RufusMuniaSmaugRhaegal_Coder-Kathi.arch	Percentages	Munia	Scolding	Position 2	11.57	2022-07-01	female	RuMu	adult	TGS	3	late
2022-07-01_Anne_RufusMuniaSmaugRhaegal_Coder-Kathi.arch	Percentages	Munia	Ground	Position 1	0	2022-07-01	female	RuMu	adult	TGS	3	late
2022-07-01_Anne_RufusMuniaSmaugRhaegal_Coder-Kathi.arch	Percentages	Munia	Ground	Position 2	0	2022-07-01	female	RuMu	adult	TGS	3	late
2022-07-01_Anne_RufusMuniaSmaugRhaegal_Coder-Kathi.arch	Percentages	Munia	Out of Sight	Position 1	0	2022-07-01	female	RuMu	adult	TGS	3	late
2022-07-01_Anne_RufusMuniaSmaugRhaegal_Coder-Kathi.arch	Percentages	Munia	Out of Sight	Position 2	0	2022-07-01	female	RuMu	adult	TGS	3	late
2022-07-01_Anne_RufusMuniaSmaugRhaegal_Coder-Kathi.arch	Percentages	Munia	Other Call	Position 1	0	2022-07-01	female	RuMu	adult	TGS	3	late
2022-07-01_Anne_RufusMuniaSmaugRhaegal_Coder-Kathi.arch	Percentages	Munia	Other Call	Position 2	1.48	2022-07-01	female	RuMu	adult	TGS	3	late
2022-07-01_Anne_RufusMuniaSmaugRhaegal_Coder-Kathi.arch	Percentages	Munia	Investigate	Position 1	44.6	2022-07-01	female	RuMu	adult	TGS	3	late
2022-07-01_Anne_RufusMuniaSmaugRhaegal_Coder-Kathi.arch	Percentages	Munia	Investigate	Position 2	86.94	2022-07-01	female	RuMu	adult	TGS	3	late
2022-07-01_Anne_RufusMuniaSmaugRhaegal_Coder-Kathi.arch	Percentages	Munia	Crouch	Position 1	0	2022-07-01	female	RuMu	adult	TGS	3	late
2022-07-01_Anne_RufusMuniaSmaugRhaegal_Coder-Kathi.arch	Percentages	Munia	Crouch	Position 2	0	2022-07-01	female	RuMu	adult	TGS	3	late
2022-07-01_Anne_RufusMuniaSmaugRhaegal_Coder-Kathi.arch	Percentages	Munia	Ignore	Position 1	0	2022-07-01	female	RuMu	adult	TGS	3	late
2022-07-01_Anne_RufusMuniaSmaugRhaegal_Coder-Kathi.arch	Percentages	Munia	Ignore	Position 2	0	2022-07-01	female	RuMu	adult	TGS	3	late
2022-07-01_Anne_RufusMuniaSmaugRhaegal_Coder-Kathi.arch	Frequencies	Rufus	Mask	Position 1	1	2022-07-01	male	RuMu	adult	TGS	3	late
2022-07-01_Anne_RufusMuniaSmaugRhaegal_Coder-Kathi.arch	Frequencies	Rufus	Mask	Position 2	0	2022-07-01	male	RuMu	adult	TGS	3	late
2022-07-01_Anne_RufusMuniaSmaugRhaegal_Coder-Kathi.arch	Frequencies	Rufus	Approach	Position 1	1	2022-07-01	male	RuMu	adult	TGS	3	late
2022-07-01_Anne_RufusMuniaSmaugRhaegal_Coder-Kathi.arch	Frequencies	Rufus	Approach	Position 2	1	2022-07-01	male	RuMu	adult	TGS	3	late
2022-07-01_Anne_RufusMuniaSmaugRhaegal_Coder-Kathi.arch	Frequencies	Rufus	Proximity	Position 1	1	2022-07-01	male	RuMu	adult	TGS	3	late
2022-07-01_Anne_RufusMuniaSmaugRhaegal_Coder-Kathi.arch	Frequencies	Rufus	Proximity	Position 2	1	2022-07-01	male	RuMu	adult	TGS	3	late
2022-07-01_Anne_RufusMuniaSmaugRhaegal_Coder-Kathi.arch	Frequencies	Rufus	Scolding	Position 1	3	2022-07-01	male	RuMu	adult	TGS	3	late
2022-07-01_Anne_RufusMuniaSmaugRhaegal_Coder-Kathi.arch	Frequencies	Rufus	Scolding	Position 2	2	2022-07-01	male	RuMu	adult	TGS	3	late
2022-07-01_Anne_RufusMuniaSmaugRhaegal_Coder-Kathi.arch	Frequencies	Rufus	Ground	Position 1	0	2022-07-01	male	RuMu	adult	TGS	3	late
2022-07-01_Anne_RufusMuniaSmaugRhaegal_Coder-Kathi.arch	Frequencies	Rufus	Ground	Position 2	0	2022-07-01	male	RuMu	adult	TGS	3	late
2022-07-01_Anne_RufusMuniaSmaugRhaegal_Coder-Kathi.arch	Frequencies	Rufus	Out of Sight	Position 1	0	2022-07-01	male	RuMu	adult	TGS	3	late
2022-07-01_Anne_RufusMuniaSmaugRhaegal_Coder-Kathi.arch	Frequencies	Rufus	Out of Sight	Position 2	0	2022-07-01	male	RuMu	adult	TGS	3	late
2022-07-01_Anne_RufusMuniaSmaugRhaegal_Coder-Kathi.arch	Frequencies	Rufus	Other Call	Position 1	0	2022-07-01	male	RuMu	adult	TGS	3	late
2022-07-01_Anne_RufusMuniaSmaugRhaegal_Coder-Kathi.arch	Frequencies	Rufus	Other Call	Position 2	0	2022-07-01	male	RuMu	adult	TGS	3	late
2022-07-01_Anne_RufusMuniaSmaugRhaegal_Coder-Kathi.arch	Frequencies	Rufus	Investigate	Position 1	2	2022-07-01	male	RuMu	adult	TGS	3	late
2022-07-01_Anne_RufusMuniaSmaugRhaegal_Coder-Kathi.arch	Frequencies	Rufus	Investigate	Position 2	2	2022-07-01	male	RuMu	adult	TGS	3	late
2022-07-01_Anne_RufusMuniaSmaugRhaegal_Coder-Kathi.arch	Frequencies	Rufus	Crouch	Position 1	0	2022-07-01	male	RuMu	adult	TGS	3	late
2022-07-01_Anne_RufusMuniaSmaugRhaegal_Coder-Kathi.arch	Frequencies	Rufus	Crouch	Position 2	0	2022-07-01	male	RuMu	adult	TGS	3	late
2022-07-01_Anne_RufusMuniaSmaugRhaegal_Coder-Kathi.arch	Frequencies	Rufus	Ignore	Position 1	0	2022-07-01	male	RuMu	adult	TGS	3	late
2022-07-01_Anne_RufusMuniaSmaugRhaegal_Coder-Kathi.arch	Frequencies	Rufus	Ignore	Position 2	0	2022-07-01	male	RuMu	adult	TGS	3	late
2022-07-01_Anne_RufusMuniaSmaugRhaegal_Coder-Kathi.arch	Durations	Rufus	Mask	Position 1	0.2	2022-07-01	male	RuMu	adult	TGS	3	late
2022-07-01_Anne_RufusMuniaSmaugRhaegal_Coder-Kathi.arch	Durations	Rufus	Mask	Position 2	0	2022-07-01	male	RuMu	adult	TGS	3	late
2022-07-01_Anne_RufusMuniaSmaugRhaegal_Coder-Kathi.arch	Durations	Rufus	Approach	Position 1	0.2	2022-07-01	male	RuMu	adult	TGS	3	late
2022-07-01_Anne_RufusMuniaSmaugRhaegal_Coder-Kathi.arch	Durations	Rufus	Approach	Position 2	0.2	2022-07-01	male	RuMu	adult	TGS	3	late
2022-07-01_Anne_RufusMuniaSmaugRhaegal_Coder-Kathi.arch	Durations	Rufus	Proximity	Position 1	91.4	2022-07-01	male	RuMu	adult	TGS	3	late
2022-07-01_Anne_RufusMuniaSmaugRhaegal_Coder-Kathi.arch	Durations	Rufus	Proximity	Position 2	134.8	2022-07-01	male	RuMu	adult	TGS	3	late
2022-07-01_Anne_RufusMuniaSmaugRhaegal_Coder-Kathi.arch	Durations	Rufus	Scolding	Position 1	89.8	2022-07-01	male	RuMu	adult	TGS	3	late
2022-07-01_Anne_RufusMuniaSmaugRhaegal_Coder-Kathi.arch	Durations	Rufus	Scolding	Position 2	17.4	2022-07-01	male	RuMu	adult	TGS	3	late
2022-07-01_Anne_RufusMuniaSmaugRhaegal_Coder-Kathi.arch	Durations	Rufus	Ground	Position 1	0	2022-07-01	male	RuMu	adult	TGS	3	late
2022-07-01_Anne_RufusMuniaSmaugRhaegal_Coder-Kathi.arch	Durations	Rufus	Ground	Position 2	0	2022-07-01	male	RuMu	adult	TGS	3	late
2022-07-01_Anne_RufusMuniaSmaugRhaegal_Coder-Kathi.arch	Durations	Rufus	Out of Sight	Position 1	0	2022-07-01	male	RuMu	adult	TGS	3	late
2022-07-01_Anne_RufusMuniaSmaugRhaegal_Coder-Kathi.arch	Durations	Rufus	Out of Sight	Position 2	0	2022-07-01	male	RuMu	adult	TGS	3	late
2022-07-01_Anne_RufusMuniaSmaugRhaegal_Coder-Kathi.arch	Durations	Rufus	Other Call	Position 1	0	2022-07-01	male	RuMu	adult	TGS	3	late
2022-07-01_Anne_RufusMuniaSmaugRhaegal_Coder-Kathi.arch	Durations	Rufus	Other Call	Position 2	0	2022-07-01	male	RuMu	adult	TGS	3	late
2022-07-01_Anne_RufusMuniaSmaugRhaegal_Coder-Kathi.arch	Durations	Rufus	Investigate	Position 1	23.2	2022-07-01	male	RuMu	adult	TGS	3	late
2022-07-01_Anne_RufusMuniaSmaugRhaegal_Coder-Kathi.arch	Durations	Rufus	Investigate	Position 2	117.4	2022-07-01	male	RuMu	adult	TGS	3	late
2022-07-01_Anne_RufusMuniaSmaugRhaegal_Coder-Kathi.arch	Durations	Rufus	Crouch	Position 1	0	2022-07-01	male	RuMu	adult	TGS	3	late
2022-07-01_Anne_RufusMuniaSmaugRhaegal_Coder-Kathi.arch	Durations	Rufus	Crouch	Position 2	0	2022-07-01	male	RuMu	adult	TGS	3	late
2022-07-01_Anne_RufusMuniaSmaugRhaegal_Coder-Kathi.arch	Durations	Rufus	Ignore	Position 1	0	2022-07-01	male	RuMu	adult	TGS	3	late
2022-07-01_Anne_RufusMuniaSmaugRhaegal_Coder-Kathi.arch	Durations	Rufus	Ignore	Position 2	0	2022-07-01	male	RuMu	adult	TGS	3	late
2022-07-01_Anne_RufusMuniaSmaugRhaegal_Coder-Kathi.arch	Durations	Rufus	Total Time	Position 1	113	2022-07-01	male	RuMu	adult	TGS	3	late
2022-07-01_Anne_RufusMuniaSmaugRhaegal_Coder-Kathi.arch	Durations	Rufus	Total Time	Position 2	134.8	2022-07-01	male	RuMu	adult	TGS	3	late
2022-07-01_Anne_RufusMuniaSmaugRhaegal_Coder-Kathi.arch	Percentages	Rufus	Mask	Position 1	0.18	2022-07-01	male	RuMu	adult	TGS	3	late
2022-07-01_Anne_RufusMuniaSmaugRhaegal_Coder-Kathi.arch	Percentages	Rufus	Mask	Position 2	0	2022-07-01	male	RuMu	adult	TGS	3	late
2022-07-01_Anne_RufusMuniaSmaugRhaegal_Coder-Kathi.arch	Percentages	Rufus	Approach	Position 1	0.18	2022-07-01	male	RuMu	adult	TGS	3	late
2022-07-01_Anne_RufusMuniaSmaugRhaegal_Coder-Kathi.arch	Percentages	Rufus	Approach	Position 2	0.15	2022-07-01	male	RuMu	adult	TGS	3	late
2022-07-01_Anne_RufusMuniaSmaugRhaegal_Coder-Kathi.arch	Percentages	Rufus	Proximity	Position 1	80.88	2022-07-01	male	RuMu	adult	TGS	3	late
2022-07-01_Anne_RufusMuniaSmaugRhaegal_Coder-Kathi.arch	Percentages	Rufus	Proximity	Position 2	100	2022-07-01	male	RuMu	adult	TGS	3	late
2022-07-01_Anne_RufusMuniaSmaugRhaegal_Coder-Kathi.arch	Percentages	Rufus	Scolding	Position 1	79.47	2022-07-01	male	RuMu	adult	TGS	3	late
2022-07-01_Anne_RufusMuniaSmaugRhaegal_Coder-Kathi.arch	Percentages	Rufus	Scolding	Position 2	12.91	2022-07-01	male	RuMu	adult	TGS	3	late
2022-07-01_Anne_RufusMuniaSmaugRhaegal_Coder-Kathi.arch	Percentages	Rufus	Ground	Position 1	0	2022-07-01	male	RuMu	adult	TGS	3	late
2022-07-01_Anne_RufusMuniaSmaugRhaegal_Coder-Kathi.arch	Percentages	Rufus	Ground	Position 2	0	2022-07-01	male	RuMu	adult	TGS	3	late
2022-07-01_Anne_RufusMuniaSmaugRhaegal_Coder-Kathi.arch	Percentages	Rufus	Out of Sight	Position 1	0	2022-07-01	male	RuMu	adult	TGS	3	late
2022-07-01_Anne_RufusMuniaSmaugRhaegal_Coder-Kathi.arch	Percentages	Rufus	Out of Sight	Position 2	0	2022-07-01	male	RuMu	adult	TGS	3	late
2022-07-01_Anne_RufusMuniaSmaugRhaegal_Coder-Kathi.arch	Percentages	Rufus	Other Call	Position 1	0	2022-07-01	male	RuMu	adult	TGS	3	late
2022-07-01_Anne_RufusMuniaSmaugRhaegal_Coder-Kathi.arch	Percentages	Rufus	Other Call	Position 2	0	2022-07-01	male	RuMu	adult	TGS	3	late
2022-07-01_Anne_RufusMuniaSmaugRhaegal_Coder-Kathi.arch	Percentages	Rufus	Investigate	Position 1	20.53	2022-07-01	male	RuMu	adult	TGS	3	late
2022-07-01_Anne_RufusMuniaSmaugRhaegal_Coder-Kathi.arch	Percentages	Rufus	Investigate	Position 2	87.09	2022-07-01	male	RuMu	adult	TGS	3	late
2022-07-01_Anne_RufusMuniaSmaugRhaegal_Coder-Kathi.arch	Percentages	Rufus	Crouch	Position 1	0	2022-07-01	male	RuMu	adult	TGS	3	late
2022-07-01_Anne_RufusMuniaSmaugRhaegal_Coder-Kathi.arch	Percentages	Rufus	Crouch	Position 2	0	2022-07-01	male	RuMu	adult	TGS	3	late
2022-07-01_Anne_RufusMuniaSmaugRhaegal_Coder-Kathi.arch	Percentages	Rufus	Ignore	Position 1	0	2022-07-01	male	RuMu	adult	TGS	3	late
2022-07-01_Anne_RufusMuniaSmaugRhaegal_Coder-Kathi.arch	Percentages	Rufus	Ignore	Position 2	0	2022-07-01	male	RuMu	adult	TGS	3	late
2022-07-01_Anne_RufusMuniaSmaugRhaegal_Coder-Kathi.arch	Frequencies	Smaug	Mask	Position 1	1	2022-07-01	offspring	RuMu	chick	TGS	3	late
2022-07-01_Anne_RufusMuniaSmaugRhaegal_Coder-Kathi.arch	Frequencies	Smaug	Mask	Position 2	0	2022-07-01	offspring	RuMu	chick	TGS	3	late
2022-07-01_Anne_RufusMuniaSmaugRhaegal_Coder-Kathi.arch	Frequencies	Smaug	Approach	Position 1	2	2022-07-01	offspring	RuMu	chick	TGS	3	late
2022-07-01_Anne_RufusMuniaSmaugRhaegal_Coder-Kathi.arch	Frequencies	Smaug	Approach	Position 2	0	2022-07-01	offspring	RuMu	chick	TGS	3	late
2022-07-01_Anne_RufusMuniaSmaugRhaegal_Coder-Kathi.arch	Frequencies	Smaug	Proximity	Position 1	2	2022-07-01	offspring	RuMu	chick	TGS	3	late
2022-07-01_Anne_RufusMuniaSmaugRhaegal_Coder-Kathi.arch	Frequencies	Smaug	Proximity	Position 2	1	2022-07-01	offspring	RuMu	chick	TGS	3	late
2022-07-01_Anne_RufusMuniaSmaugRhaegal_Coder-Kathi.arch	Frequencies	Smaug	Scolding	Position 1	0	2022-07-01	offspring	RuMu	chick	TGS	3	late
2022-07-01_Anne_RufusMuniaSmaugRhaegal_Coder-Kathi.arch	Frequencies	Smaug	Scolding	Position 2	0	2022-07-01	offspring	RuMu	chick	TGS	3	late
2022-07-01_Anne_RufusMuniaSmaugRhaegal_Coder-Kathi.arch	Frequencies	Smaug	Ground	Position 1	0	2022-07-01	offspring	RuMu	chick	TGS	3	late
2022-07-01_Anne_RufusMuniaSmaugRhaegal_Coder-Kathi.arch	Frequencies	Smaug	Ground	Position 2	0	2022-07-01	offspring	RuMu	chick	TGS	3	late
2022-07-01_Anne_RufusMuniaSmaugRhaegal_Coder-Kathi.arch	Frequencies	Smaug	Out of Sight	Position 1	0	2022-07-01	offspring	RuMu	chick	TGS	3	late
2022-07-01_Anne_RufusMuniaSmaugRhaegal_Coder-Kathi.arch	Frequencies	Smaug	Out of Sight	Position 2	1	2022-07-01	offspring	RuMu	chick	TGS	3	late
2022-07-01_Anne_RufusMuniaSmaugRhaegal_Coder-Kathi.arch	Frequencies	Smaug	Other Call	Position 1	0	2022-07-01	offspring	RuMu	chick	TGS	3	late
2022-07-01_Anne_RufusMuniaSmaugRhaegal_Coder-Kathi.arch	Frequencies	Smaug	Other Call	Position 2	0	2022-07-01	offspring	RuMu	chick	TGS	3	late
2022-07-01_Anne_RufusMuniaSmaugRhaegal_Coder-Kathi.arch	Frequencies	Smaug	Investigate	Position 1	4	2022-07-01	offspring	RuMu	chick	TGS	3	late
2022-07-01_Anne_RufusMuniaSmaugRhaegal_Coder-Kathi.arch	Frequencies	Smaug	Investigate	Position 2	1	2022-07-01	offspring	RuMu	chick	TGS	3	late
2022-07-01_Anne_RufusMuniaSmaugRhaegal_Coder-Kathi.arch	Frequencies	Smaug	Crouch	Position 1	0	2022-07-01	offspring	RuMu	chick	TGS	3	late
2022-07-01_Anne_RufusMuniaSmaugRhaegal_Coder-Kathi.arch	Frequencies	Smaug	Crouch	Position 2	0	2022-07-01	offspring	RuMu	chick	TGS	3	late
2022-07-01_Anne_RufusMuniaSmaugRhaegal_Coder-Kathi.arch	Frequencies	Smaug	Ignore	Position 1	0	2022-07-01	offspring	RuMu	chick	TGS	3	late
2022-07-01_Anne_RufusMuniaSmaugRhaegal_Coder-Kathi.arch	Frequencies	Smaug	Ignore	Position 2	0	2022-07-01	offspring	RuMu	chick	TGS	3	late
2022-07-01_Anne_RufusMuniaSmaugRhaegal_Coder-Kathi.arch	Durations	Smaug	Mask	Position 1	0.2	2022-07-01	offspring	RuMu	chick	TGS	3	late
2022-07-01_Anne_RufusMuniaSmaugRhaegal_Coder-Kathi.arch	Durations	Smaug	Mask	Position 2	0	2022-07-01	offspring	RuMu	chick	TGS	3	late
2022-07-01_Anne_RufusMuniaSmaugRhaegal_Coder-Kathi.arch	Durations	Smaug	Approach	Position 1	0.4	2022-07-01	offspring	RuMu	chick	TGS	3	late
2022-07-01_Anne_RufusMuniaSmaugRhaegal_Coder-Kathi.arch	Durations	Smaug	Approach	Position 2	0	2022-07-01	offspring	RuMu	chick	TGS	3	late
2022-07-01_Anne_RufusMuniaSmaugRhaegal_Coder-Kathi.arch	Durations	Smaug	Proximity	Position 1	36	2022-07-01	offspring	RuMu	chick	TGS	3	late
2022-07-01_Anne_RufusMuniaSmaugRhaegal_Coder-Kathi.arch	Durations	Smaug	Proximity	Position 2	5.2	2022-07-01	offspring	RuMu	chick	TGS	3	late
2022-07-01_Anne_RufusMuniaSmaugRhaegal_Coder-Kathi.arch	Durations	Smaug	Scolding	Position 1	0	2022-07-01	offspring	RuMu	chick	TGS	3	late
2022-07-01_Anne_RufusMuniaSmaugRhaegal_Coder-Kathi.arch	Durations	Smaug	Scolding	Position 2	0	2022-07-01	offspring	RuMu	chick	TGS	3	late
2022-07-01_Anne_RufusMuniaSmaugRhaegal_Coder-Kathi.arch	Durations	Smaug	Ground	Position 1	0	2022-07-01	offspring	RuMu	chick	TGS	3	late
2022-07-01_Anne_RufusMuniaSmaugRhaegal_Coder-Kathi.arch	Durations	Smaug	Ground	Position 2	0	2022-07-01	offspring	RuMu	chick	TGS	3	late
2022-07-01_Anne_RufusMuniaSmaugRhaegal_Coder-Kathi.arch	Durations	Smaug	Out of Sight	Position 1	0	2022-07-01	offspring	RuMu	chick	TGS	3	late
2022-07-01_Anne_RufusMuniaSmaugRhaegal_Coder-Kathi.arch	Durations	Smaug	Out of Sight	Position 2	128.6	2022-07-01	offspring	RuMu	chick	TGS	3	late
2022-07-01_Anne_RufusMuniaSmaugRhaegal_Coder-Kathi.arch	Durations	Smaug	Other Call	Position 1	0	2022-07-01	offspring	RuMu	chick	TGS	3	late
2022-07-01_Anne_RufusMuniaSmaugRhaegal_Coder-Kathi.arch	Durations	Smaug	Other Call	Position 2	0	2022-07-01	offspring	RuMu	chick	TGS	3	late
2022-07-01_Anne_RufusMuniaSmaugRhaegal_Coder-Kathi.arch	Durations	Smaug	Investigate	Position 1	107	2022-07-01	offspring	RuMu	chick	TGS	3	late
2022-07-01_Anne_RufusMuniaSmaugRhaegal_Coder-Kathi.arch	Durations	Smaug	Investigate	Position 2	5.2	2022-07-01	offspring	RuMu	chick	TGS	3	late
2022-07-01_Anne_RufusMuniaSmaugRhaegal_Coder-Kathi.arch	Durations	Smaug	Crouch	Position 1	0	2022-07-01	offspring	RuMu	chick	TGS	3	late
2022-07-01_Anne_RufusMuniaSmaugRhaegal_Coder-Kathi.arch	Durations	Smaug	Crouch	Position 2	0	2022-07-01	offspring	RuMu	chick	TGS	3	late
2022-07-01_Anne_RufusMuniaSmaugRhaegal_Coder-Kathi.arch	Durations	Smaug	Ignore	Position 1	0	2022-07-01	offspring	RuMu	chick	TGS	3	late
2022-07-01_Anne_RufusMuniaSmaugRhaegal_Coder-Kathi.arch	Durations	Smaug	Ignore	Position 2	0	2022-07-01	offspring	RuMu	chick	TGS	3	late
2022-07-01_Anne_RufusMuniaSmaugRhaegal_Coder-Kathi.arch	Durations	Smaug	Total Time	Position 1	113	2022-07-01	offspring	RuMu	chick	TGS	3	late
2022-07-01_Anne_RufusMuniaSmaugRhaegal_Coder-Kathi.arch	Durations	Smaug	Total Time	Position 2	134.8	2022-07-01	offspring	RuMu	chick	TGS	3	late
2022-07-01_Anne_RufusMuniaSmaugRhaegal_Coder-Kathi.arch	Percentages	Smaug	Mask	Position 1	0.18	2022-07-01	offspring	RuMu	chick	TGS	3	late
2022-07-01_Anne_RufusMuniaSmaugRhaegal_Coder-Kathi.arch	Percentages	Smaug	Mask	Position 2	0	2022-07-01	offspring	RuMu	chick	TGS	3	late
2022-07-01_Anne_RufusMuniaSmaugRhaegal_Coder-Kathi.arch	Percentages	Smaug	Approach	Position 1	0.35	2022-07-01	offspring	RuMu	chick	TGS	3	late
2022-07-01_Anne_RufusMuniaSmaugRhaegal_Coder-Kathi.arch	Percentages	Smaug	Approach	Position 2	0	2022-07-01	offspring	RuMu	chick	TGS	3	late
2022-07-01_Anne_RufusMuniaSmaugRhaegal_Coder-Kathi.arch	Percentages	Smaug	Proximity	Position 1	31.86	2022-07-01	offspring	RuMu	chick	TGS	3	late
2022-07-01_Anne_RufusMuniaSmaugRhaegal_Coder-Kathi.arch	Percentages	Smaug	Proximity	Position 2	3.86	2022-07-01	offspring	RuMu	chick	TGS	3	late
2022-07-01_Anne_RufusMuniaSmaugRhaegal_Coder-Kathi.arch	Percentages	Smaug	Scolding	Position 1	0	2022-07-01	offspring	RuMu	chick	TGS	3	late
2022-07-01_Anne_RufusMuniaSmaugRhaegal_Coder-Kathi.arch	Percentages	Smaug	Scolding	Position 2	0	2022-07-01	offspring	RuMu	chick	TGS	3	late
2022-07-01_Anne_RufusMuniaSmaugRhaegal_Coder-Kathi.arch	Percentages	Smaug	Ground	Position 1	0	2022-07-01	offspring	RuMu	chick	TGS	3	late
2022-07-01_Anne_RufusMuniaSmaugRhaegal_Coder-Kathi.arch	Percentages	Smaug	Ground	Position 2	0	2022-07-01	offspring	RuMu	chick	TGS	3	late
2022-07-01_Anne_RufusMuniaSmaugRhaegal_Coder-Kathi.arch	Percentages	Smaug	Out of Sight	Position 1	0	2022-07-01	offspring	RuMu	chick	TGS	3	late
2022-07-01_Anne_RufusMuniaSmaugRhaegal_Coder-Kathi.arch	Percentages	Smaug	Out of Sight	Position 2	95.4	2022-07-01	offspring	RuMu	chick	TGS	3	late
2022-07-01_Anne_RufusMuniaSmaugRhaegal_Coder-Kathi.arch	Percentages	Smaug	Other Call	Position 1	0	2022-07-01	offspring	RuMu	chick	TGS	3	late
2022-07-01_Anne_RufusMuniaSmaugRhaegal_Coder-Kathi.arch	Percentages	Smaug	Other Call	Position 2	0	2022-07-01	offspring	RuMu	chick	TGS	3	late
2022-07-01_Anne_RufusMuniaSmaugRhaegal_Coder-Kathi.arch	Percentages	Smaug	Investigate	Position 1	94.69	2022-07-01	offspring	RuMu	chick	TGS	3	late
2022-07-01_Anne_RufusMuniaSmaugRhaegal_Coder-Kathi.arch	Percentages	Smaug	Investigate	Position 2	3.86	2022-07-01	offspring	RuMu	chick	TGS	3	late
2022-07-01_Anne_RufusMuniaSmaugRhaegal_Coder-Kathi.arch	Percentages	Smaug	Crouch	Position 1	0	2022-07-01	offspring	RuMu	chick	TGS	3	late
2022-07-01_Anne_RufusMuniaSmaugRhaegal_Coder-Kathi.arch	Percentages	Smaug	Crouch	Position 2	0	2022-07-01	offspring	RuMu	chick	TGS	3	late
2022-07-01_Anne_RufusMuniaSmaugRhaegal_Coder-Kathi.arch	Percentages	Smaug	Ignore	Position 1	0	2022-07-01	offspring	RuMu	chick	TGS	3	late
2022-07-01_Anne_RufusMuniaSmaugRhaegal_Coder-Kathi.arch	Percentages	Smaug	Ignore	Position 2	0	2022-07-01	offspring	RuMu	chick	TGS	3	late
2022-07-01_Anne_RufusMuniaSmaugRhaegal_Coder-Kathi.arch	Frequencies	Rhaegal	Mask	Position 1	1	2022-07-01	offspring	RuMu	chick	TGS	3	late
2022-07-01_Anne_RufusMuniaSmaugRhaegal_Coder-Kathi.arch	Frequencies	Rhaegal	Mask	Position 2	0	2022-07-01	offspring	RuMu	chick	TGS	3	late
2022-07-01_Anne_RufusMuniaSmaugRhaegal_Coder-Kathi.arch	Frequencies	Rhaegal	Approach	Position 1	3	2022-07-01	offspring	RuMu	chick	TGS	3	late
2022-07-01_Anne_RufusMuniaSmaugRhaegal_Coder-Kathi.arch	Frequencies	Rhaegal	Approach	Position 2	0	2022-07-01	offspring	RuMu	chick	TGS	3	late
2022-07-01_Anne_RufusMuniaSmaugRhaegal_Coder-Kathi.arch	Frequencies	Rhaegal	Proximity	Position 1	3	2022-07-01	offspring	RuMu	chick	TGS	3	late
2022-07-01_Anne_RufusMuniaSmaugRhaegal_Coder-Kathi.arch	Frequencies	Rhaegal	Proximity	Position 2	1	2022-07-01	offspring	RuMu	chick	TGS	3	late
2022-07-01_Anne_RufusMuniaSmaugRhaegal_Coder-Kathi.arch	Frequencies	Rhaegal	Scolding	Position 1	0	2022-07-01	offspring	RuMu	chick	TGS	3	late
2022-07-01_Anne_RufusMuniaSmaugRhaegal_Coder-Kathi.arch	Frequencies	Rhaegal	Scolding	Position 2	0	2022-07-01	offspring	RuMu	chick	TGS	3	late
2022-07-01_Anne_RufusMuniaSmaugRhaegal_Coder-Kathi.arch	Frequencies	Rhaegal	Ground	Position 1	0	2022-07-01	offspring	RuMu	chick	TGS	3	late
2022-07-01_Anne_RufusMuniaSmaugRhaegal_Coder-Kathi.arch	Frequencies	Rhaegal	Ground	Position 2	0	2022-07-01	offspring	RuMu	chick	TGS	3	late
2022-07-01_Anne_RufusMuniaSmaugRhaegal_Coder-Kathi.arch	Frequencies	Rhaegal	Out of Sight	Position 1	3	2022-07-01	offspring	RuMu	chick	TGS	3	late
2022-07-01_Anne_RufusMuniaSmaugRhaegal_Coder-Kathi.arch	Frequencies	Rhaegal	Out of Sight	Position 2	0	2022-07-01	offspring	RuMu	chick	TGS	3	late
2022-07-01_Anne_RufusMuniaSmaugRhaegal_Coder-Kathi.arch	Frequencies	Rhaegal	Other Call	Position 1	0	2022-07-01	offspring	RuMu	chick	TGS	3	late
2022-07-01_Anne_RufusMuniaSmaugRhaegal_Coder-Kathi.arch	Frequencies	Rhaegal	Other Call	Position 2	0	2022-07-01	offspring	RuMu	chick	TGS	3	late
2022-07-01_Anne_RufusMuniaSmaugRhaegal_Coder-Kathi.arch	Frequencies	Rhaegal	Investigate	Position 1	3	2022-07-01	offspring	RuMu	chick	TGS	3	late
2022-07-01_Anne_RufusMuniaSmaugRhaegal_Coder-Kathi.arch	Frequencies	Rhaegal	Investigate	Position 2	1	2022-07-01	offspring	RuMu	chick	TGS	3	late
2022-07-01_Anne_RufusMuniaSmaugRhaegal_Coder-Kathi.arch	Frequencies	Rhaegal	Crouch	Position 1	0	2022-07-01	offspring	RuMu	chick	TGS	3	late
2022-07-01_Anne_RufusMuniaSmaugRhaegal_Coder-Kathi.arch	Frequencies	Rhaegal	Crouch	Position 2	0	2022-07-01	offspring	RuMu	chick	TGS	3	late
2022-07-01_Anne_RufusMuniaSmaugRhaegal_Coder-Kathi.arch	Frequencies	Rhaegal	Ignore	Position 1	0	2022-07-01	offspring	RuMu	chick	TGS	3	late
2022-07-01_Anne_RufusMuniaSmaugRhaegal_Coder-Kathi.arch	Frequencies	Rhaegal	Ignore	Position 2	0	2022-07-01	offspring	RuMu	chick	TGS	3	late
2022-07-01_Anne_RufusMuniaSmaugRhaegal_Coder-Kathi.arch	Durations	Rhaegal	Mask	Position 1	0.2	2022-07-01	offspring	RuMu	chick	TGS	3	late
2022-07-01_Anne_RufusMuniaSmaugRhaegal_Coder-Kathi.arch	Durations	Rhaegal	Mask	Position 2	0	2022-07-01	offspring	RuMu	chick	TGS	3	late
2022-07-01_Anne_RufusMuniaSmaugRhaegal_Coder-Kathi.arch	Durations	Rhaegal	Approach	Position 1	0.6	2022-07-01	offspring	RuMu	chick	TGS	3	late
2022-07-01_Anne_RufusMuniaSmaugRhaegal_Coder-Kathi.arch	Durations	Rhaegal	Approach	Position 2	0	2022-07-01	offspring	RuMu	chick	TGS	3	late
2022-07-01_Anne_RufusMuniaSmaugRhaegal_Coder-Kathi.arch	Durations	Rhaegal	Proximity	Position 1	45.8	2022-07-01	offspring	RuMu	chick	TGS	3	late
2022-07-01_Anne_RufusMuniaSmaugRhaegal_Coder-Kathi.arch	Durations	Rhaegal	Proximity	Position 2	134.8	2022-07-01	offspring	RuMu	chick	TGS	3	late
2022-07-01_Anne_RufusMuniaSmaugRhaegal_Coder-Kathi.arch	Durations	Rhaegal	Scolding	Position 1	0	2022-07-01	offspring	RuMu	chick	TGS	3	late
2022-07-01_Anne_RufusMuniaSmaugRhaegal_Coder-Kathi.arch	Durations	Rhaegal	Scolding	Position 2	0	2022-07-01	offspring	RuMu	chick	TGS	3	late
2022-07-01_Anne_RufusMuniaSmaugRhaegal_Coder-Kathi.arch	Durations	Rhaegal	Ground	Position 1	0	2022-07-01	offspring	RuMu	chick	TGS	3	late
2022-07-01_Anne_RufusMuniaSmaugRhaegal_Coder-Kathi.arch	Durations	Rhaegal	Ground	Position 2	0	2022-07-01	offspring	RuMu	chick	TGS	3	late
2022-07-01_Anne_RufusMuniaSmaugRhaegal_Coder-Kathi.arch	Durations	Rhaegal	Out of Sight	Position 1	38.6	2022-07-01	offspring	RuMu	chick	TGS	3	late
2022-07-01_Anne_RufusMuniaSmaugRhaegal_Coder-Kathi.arch	Durations	Rhaegal	Out of Sight	Position 2	0	2022-07-01	offspring	RuMu	chick	TGS	3	late
2022-07-01_Anne_RufusMuniaSmaugRhaegal_Coder-Kathi.arch	Durations	Rhaegal	Other Call	Position 1	0	2022-07-01	offspring	RuMu	chick	TGS	3	late
2022-07-01_Anne_RufusMuniaSmaugRhaegal_Coder-Kathi.arch	Durations	Rhaegal	Other Call	Position 2	0	2022-07-01	offspring	RuMu	chick	TGS	3	late
2022-07-01_Anne_RufusMuniaSmaugRhaegal_Coder-Kathi.arch	Durations	Rhaegal	Investigate	Position 1	35.8	2022-07-01	offspring	RuMu	chick	TGS	3	late
2022-07-01_Anne_RufusMuniaSmaugRhaegal_Coder-Kathi.arch	Durations	Rhaegal	Investigate	Position 2	134.8	2022-07-01	offspring	RuMu	chick	TGS	3	late
2022-07-01_Anne_RufusMuniaSmaugRhaegal_Coder-Kathi.arch	Durations	Rhaegal	Crouch	Position 1	0	2022-07-01	offspring	RuMu	chick	TGS	3	late
2022-07-01_Anne_RufusMuniaSmaugRhaegal_Coder-Kathi.arch	Durations	Rhaegal	Crouch	Position 2	0	2022-07-01	offspring	RuMu	chick	TGS	3	late
2022-07-01_Anne_RufusMuniaSmaugRhaegal_Coder-Kathi.arch	Durations	Rhaegal	Ignore	Position 1	0	2022-07-01	offspring	RuMu	chick	TGS	3	late
2022-07-01_Anne_RufusMuniaSmaugRhaegal_Coder-Kathi.arch	Durations	Rhaegal	Ignore	Position 2	0	2022-07-01	offspring	RuMu	chick	TGS	3	late
2022-07-01_Anne_RufusMuniaSmaugRhaegal_Coder-Kathi.arch	Durations	Rhaegal	Total Time	Position 1	113	2022-07-01	offspring	RuMu	chick	TGS	3	late
2022-07-01_Anne_RufusMuniaSmaugRhaegal_Coder-Kathi.arch	Durations	Rhaegal	Total Time	Position 2	134.8	2022-07-01	offspring	RuMu	chick	TGS	3	late
2022-07-01_Anne_RufusMuniaSmaugRhaegal_Coder-Kathi.arch	Percentages	Rhaegal	Mask	Position 1	0.18	2022-07-01	offspring	RuMu	chick	TGS	3	late
2022-07-01_Anne_RufusMuniaSmaugRhaegal_Coder-Kathi.arch	Percentages	Rhaegal	Mask	Position 2	0	2022-07-01	offspring	RuMu	chick	TGS	3	late
2022-07-01_Anne_RufusMuniaSmaugRhaegal_Coder-Kathi.arch	Percentages	Rhaegal	Approach	Position 1	0.53	2022-07-01	offspring	RuMu	chick	TGS	3	late
2022-07-01_Anne_RufusMuniaSmaugRhaegal_Coder-Kathi.arch	Percentages	Rhaegal	Approach	Position 2	0	2022-07-01	offspring	RuMu	chick	TGS	3	late
2022-07-01_Anne_RufusMuniaSmaugRhaegal_Coder-Kathi.arch	Percentages	Rhaegal	Proximity	Position 1	40.53	2022-07-01	offspring	RuMu	chick	TGS	3	late
2022-07-01_Anne_RufusMuniaSmaugRhaegal_Coder-Kathi.arch	Percentages	Rhaegal	Proximity	Position 2	100	2022-07-01	offspring	RuMu	chick	TGS	3	late
2022-07-01_Anne_RufusMuniaSmaugRhaegal_Coder-Kathi.arch	Percentages	Rhaegal	Scolding	Position 1	0	2022-07-01	offspring	RuMu	chick	TGS	3	late
2022-07-01_Anne_RufusMuniaSmaugRhaegal_Coder-Kathi.arch	Percentages	Rhaegal	Scolding	Position 2	0	2022-07-01	offspring	RuMu	chick	TGS	3	late
2022-07-01_Anne_RufusMuniaSmaugRhaegal_Coder-Kathi.arch	Percentages	Rhaegal	Ground	Position 1	0	2022-07-01	offspring	RuMu	chick	TGS	3	late
2022-07-01_Anne_RufusMuniaSmaugRhaegal_Coder-Kathi.arch	Percentages	Rhaegal	Ground	Position 2	0	2022-07-01	offspring	RuMu	chick	TGS	3	late
2022-07-01_Anne_RufusMuniaSmaugRhaegal_Coder-Kathi.arch	Percentages	Rhaegal	Out of Sight	Position 1	34.16	2022-07-01	offspring	RuMu	chick	TGS	3	late
2022-07-01_Anne_RufusMuniaSmaugRhaegal_Coder-Kathi.arch	Percentages	Rhaegal	Out of Sight	Position 2	0	2022-07-01	offspring	RuMu	chick	TGS	3	late
2022-07-01_Anne_RufusMuniaSmaugRhaegal_Coder-Kathi.arch	Percentages	Rhaegal	Other Call	Position 1	0	2022-07-01	offspring	RuMu	chick	TGS	3	late
2022-07-01_Anne_RufusMuniaSmaugRhaegal_Coder-Kathi.arch	Percentages	Rhaegal	Other Call	Position 2	0	2022-07-01	offspring	RuMu	chick	TGS	3	late
2022-07-01_Anne_RufusMuniaSmaugRhaegal_Coder-Kathi.arch	Percentages	Rhaegal	Investigate	Position 1	31.68	2022-07-01	offspring	RuMu	chick	TGS	3	late
2022-07-01_Anne_RufusMuniaSmaugRhaegal_Coder-Kathi.arch	Percentages	Rhaegal	Investigate	Position 2	100	2022-07-01	offspring	RuMu	chick	TGS	3	late
2022-07-01_Anne_RufusMuniaSmaugRhaegal_Coder-Kathi.arch	Percentages	Rhaegal	Crouch	Position 1	0	2022-07-01	offspring	RuMu	chick	TGS	3	late
2022-07-01_Anne_RufusMuniaSmaugRhaegal_Coder-Kathi.arch	Percentages	Rhaegal	Crouch	Position 2	0	2022-07-01	offspring	RuMu	chick	TGS	3	late
2022-07-01_Anne_RufusMuniaSmaugRhaegal_Coder-Kathi.arch	Percentages	Rhaegal	Ignore	Position 1	0	2022-07-01	offspring	RuMu	chick	TGS	3	late
2022-07-01_Anne_RufusMuniaSmaugRhaegal_Coder-Kathi.arch	Percentages	Rhaegal	Ignore	Position 2	0	2022-07-01	offspring	RuMu	chick	TGS	3	late
2022-07-05_Lennart_CobaltIndigoNavy_Coder-Anne.arch	Frequencies	Indigo	Mask	Position 3	0	2022-07-05	offspring	HeTo	chick	KLF	3	late
2022-07-05_Lennart_CobaltIndigoNavy_Coder-Anne.arch	Frequencies	Indigo	Mask	Position 4	0	2022-07-05	offspring	HeTo	chick	KLF	3	late
2022-07-05_Lennart_CobaltIndigoNavy_Coder-Anne.arch	Frequencies	Indigo	Approach	Position 3	0	2022-07-05	offspring	HeTo	chick	KLF	3	late
2022-07-05_Lennart_CobaltIndigoNavy_Coder-Anne.arch	Frequencies	Indigo	Approach	Position 4	0	2022-07-05	offspring	HeTo	chick	KLF	3	late
2022-07-05_Lennart_CobaltIndigoNavy_Coder-Anne.arch	Frequencies	Indigo	Proximity	Position 3	0	2022-07-05	offspring	HeTo	chick	KLF	3	late
2022-07-05_Lennart_CobaltIndigoNavy_Coder-Anne.arch	Frequencies	Indigo	Proximity	Position 4	0	2022-07-05	offspring	HeTo	chick	KLF	3	late
2022-07-05_Lennart_CobaltIndigoNavy_Coder-Anne.arch	Frequencies	Indigo	Scolding	Position 3	0	2022-07-05	offspring	HeTo	chick	KLF	3	late
2022-07-05_Lennart_CobaltIndigoNavy_Coder-Anne.arch	Frequencies	Indigo	Scolding	Position 4	1	2022-07-05	offspring	HeTo	chick	KLF	3	late
2022-07-05_Lennart_CobaltIndigoNavy_Coder-Anne.arch	Frequencies	Indigo	Ground	Position 3	0	2022-07-05	offspring	HeTo	chick	KLF	3	late
2022-07-05_Lennart_CobaltIndigoNavy_Coder-Anne.arch	Frequencies	Indigo	Ground	Position 4	0	2022-07-05	offspring	HeTo	chick	KLF	3	late
2022-07-05_Lennart_CobaltIndigoNavy_Coder-Anne.arch	Frequencies	Indigo	Out of Sight	Position 3	0	2022-07-05	offspring	HeTo	chick	KLF	3	late
2022-07-05_Lennart_CobaltIndigoNavy_Coder-Anne.arch	Frequencies	Indigo	Out of Sight	Position 4	0	2022-07-05	offspring	HeTo	chick	KLF	3	late
2022-07-05_Lennart_CobaltIndigoNavy_Coder-Anne.arch	Frequencies	Indigo	Other Call	Position 3	0	2022-07-05	offspring	HeTo	chick	KLF	3	late
2022-07-05_Lennart_CobaltIndigoNavy_Coder-Anne.arch	Frequencies	Indigo	Other Call	Position 4	0	2022-07-05	offspring	HeTo	chick	KLF	3	late
2022-07-05_Lennart_CobaltIndigoNavy_Coder-Anne.arch	Frequencies	Indigo	Investigate	Position 3	1	2022-07-05	offspring	HeTo	chick	KLF	3	late
2022-07-05_Lennart_CobaltIndigoNavy_Coder-Anne.arch	Frequencies	Indigo	Investigate	Position 4	2	2022-07-05	offspring	HeTo	chick	KLF	3	late
2022-07-05_Lennart_CobaltIndigoNavy_Coder-Anne.arch	Frequencies	Indigo	Crouch	Position 3	0	2022-07-05	offspring	HeTo	chick	KLF	3	late
2022-07-05_Lennart_CobaltIndigoNavy_Coder-Anne.arch	Frequencies	Indigo	Crouch	Position 4	0	2022-07-05	offspring	HeTo	chick	KLF	3	late
2022-07-05_Lennart_CobaltIndigoNavy_Coder-Anne.arch	Frequencies	Indigo	Ignore	Position 3	0	2022-07-05	offspring	HeTo	chick	KLF	3	late
2022-07-05_Lennart_CobaltIndigoNavy_Coder-Anne.arch	Frequencies	Indigo	Ignore	Position 4	0	2022-07-05	offspring	HeTo	chick	KLF	3	late
2022-07-05_Lennart_CobaltIndigoNavy_Coder-Anne.arch	Durations	Indigo	Mask	Position 3	0	2022-07-05	offspring	HeTo	chick	KLF	3	late
2022-07-05_Lennart_CobaltIndigoNavy_Coder-Anne.arch	Durations	Indigo	Mask	Position 4	0	2022-07-05	offspring	HeTo	chick	KLF	3	late
2022-07-05_Lennart_CobaltIndigoNavy_Coder-Anne.arch	Durations	Indigo	Approach	Position 3	0	2022-07-05	offspring	HeTo	chick	KLF	3	late
2022-07-05_Lennart_CobaltIndigoNavy_Coder-Anne.arch	Durations	Indigo	Approach	Position 4	0	2022-07-05	offspring	HeTo	chick	KLF	3	late
2022-07-05_Lennart_CobaltIndigoNavy_Coder-Anne.arch	Durations	Indigo	Proximity	Position 3	0	2022-07-05	offspring	HeTo	chick	KLF	3	late
2022-07-05_Lennart_CobaltIndigoNavy_Coder-Anne.arch	Durations	Indigo	Proximity	Position 4	0	2022-07-05	offspring	HeTo	chick	KLF	3	late
2022-07-05_Lennart_CobaltIndigoNavy_Coder-Anne.arch	Durations	Indigo	Scolding	Position 3	0	2022-07-05	offspring	HeTo	chick	KLF	3	late
2022-07-05_Lennart_CobaltIndigoNavy_Coder-Anne.arch	Durations	Indigo	Scolding	Position 4	76.6	2022-07-05	offspring	HeTo	chick	KLF	3	late
2022-07-05_Lennart_CobaltIndigoNavy_Coder-Anne.arch	Durations	Indigo	Ground	Position 3	0	2022-07-05	offspring	HeTo	chick	KLF	3	late
2022-07-05_Lennart_CobaltIndigoNavy_Coder-Anne.arch	Durations	Indigo	Ground	Position 4	0	2022-07-05	offspring	HeTo	chick	KLF	3	late
2022-07-05_Lennart_CobaltIndigoNavy_Coder-Anne.arch	Durations	Indigo	Out of Sight	Position 3	0	2022-07-05	offspring	HeTo	chick	KLF	3	late
2022-07-05_Lennart_CobaltIndigoNavy_Coder-Anne.arch	Durations	Indigo	Out of Sight	Position 4	0	2022-07-05	offspring	HeTo	chick	KLF	3	late
2022-07-05_Lennart_CobaltIndigoNavy_Coder-Anne.arch	Durations	Indigo	Other Call	Position 3	0	2022-07-05	offspring	HeTo	chick	KLF	3	late
2022-07-05_Lennart_CobaltIndigoNavy_Coder-Anne.arch	Durations	Indigo	Other Call	Position 4	0	2022-07-05	offspring	HeTo	chick	KLF	3	late
2022-07-05_Lennart_CobaltIndigoNavy_Coder-Anne.arch	Durations	Indigo	Investigate	Position 3	70.6	2022-07-05	offspring	HeTo	chick	KLF	3	late
2022-07-05_Lennart_CobaltIndigoNavy_Coder-Anne.arch	Durations	Indigo	Investigate	Position 4	113.8	2022-07-05	offspring	HeTo	chick	KLF	3	late
2022-07-05_Lennart_CobaltIndigoNavy_Coder-Anne.arch	Durations	Indigo	Crouch	Position 3	0	2022-07-05	offspring	HeTo	chick	KLF	3	late
2022-07-05_Lennart_CobaltIndigoNavy_Coder-Anne.arch	Durations	Indigo	Crouch	Position 4	0	2022-07-05	offspring	HeTo	chick	KLF	3	late
2022-07-05_Lennart_CobaltIndigoNavy_Coder-Anne.arch	Durations	Indigo	Ignore	Position 3	0	2022-07-05	offspring	HeTo	chick	KLF	3	late
2022-07-05_Lennart_CobaltIndigoNavy_Coder-Anne.arch	Durations	Indigo	Ignore	Position 4	0	2022-07-05	offspring	HeTo	chick	KLF	3	late
2022-07-05_Lennart_CobaltIndigoNavy_Coder-Anne.arch	Durations	Indigo	Total Time	Position 3	70.6	2022-07-05	offspring	HeTo	chick	KLF	3	late
2022-07-05_Lennart_CobaltIndigoNavy_Coder-Anne.arch	Durations	Indigo	Total Time	Position 4	190.4	2022-07-05	offspring	HeTo	chick	KLF	3	late
2022-07-05_Lennart_CobaltIndigoNavy_Coder-Anne.arch	Percentages	Indigo	Mask	Position 3	0	2022-07-05	offspring	HeTo	chick	KLF	3	late
2022-07-05_Lennart_CobaltIndigoNavy_Coder-Anne.arch	Percentages	Indigo	Mask	Position 4	0	2022-07-05	offspring	HeTo	chick	KLF	3	late
2022-07-05_Lennart_CobaltIndigoNavy_Coder-Anne.arch	Percentages	Indigo	Approach	Position 3	0	2022-07-05	offspring	HeTo	chick	KLF	3	late
2022-07-05_Lennart_CobaltIndigoNavy_Coder-Anne.arch	Percentages	Indigo	Approach	Position 4	0	2022-07-05	offspring	HeTo	chick	KLF	3	late
2022-07-05_Lennart_CobaltIndigoNavy_Coder-Anne.arch	Percentages	Indigo	Proximity	Position 3	0	2022-07-05	offspring	HeTo	chick	KLF	3	late
2022-07-05_Lennart_CobaltIndigoNavy_Coder-Anne.arch	Percentages	Indigo	Proximity	Position 4	0	2022-07-05	offspring	HeTo	chick	KLF	3	late
2022-07-05_Lennart_CobaltIndigoNavy_Coder-Anne.arch	Percentages	Indigo	Scolding	Position 3	0	2022-07-05	offspring	HeTo	chick	KLF	3	late
2022-07-05_Lennart_CobaltIndigoNavy_Coder-Anne.arch	Percentages	Indigo	Scolding	Position 4	40.23	2022-07-05	offspring	HeTo	chick	KLF	3	late
2022-07-05_Lennart_CobaltIndigoNavy_Coder-Anne.arch	Percentages	Indigo	Ground	Position 3	0	2022-07-05	offspring	HeTo	chick	KLF	3	late
2022-07-05_Lennart_CobaltIndigoNavy_Coder-Anne.arch	Percentages	Indigo	Ground	Position 4	0	2022-07-05	offspring	HeTo	chick	KLF	3	late
2022-07-05_Lennart_CobaltIndigoNavy_Coder-Anne.arch	Percentages	Indigo	Out of Sight	Position 3	0	2022-07-05	offspring	HeTo	chick	KLF	3	late
2022-07-05_Lennart_CobaltIndigoNavy_Coder-Anne.arch	Percentages	Indigo	Out of Sight	Position 4	0	2022-07-05	offspring	HeTo	chick	KLF	3	late
2022-07-05_Lennart_CobaltIndigoNavy_Coder-Anne.arch	Percentages	Indigo	Other Call	Position 3	0	2022-07-05	offspring	HeTo	chick	KLF	3	late
2022-07-05_Lennart_CobaltIndigoNavy_Coder-Anne.arch	Percentages	Indigo	Other Call	Position 4	0	2022-07-05	offspring	HeTo	chick	KLF	3	late
2022-07-05_Lennart_CobaltIndigoNavy_Coder-Anne.arch	Percentages	Indigo	Investigate	Position 3	100	2022-07-05	offspring	HeTo	chick	KLF	3	late
2022-07-05_Lennart_CobaltIndigoNavy_Coder-Anne.arch	Percentages	Indigo	Investigate	Position 4	59.77	2022-07-05	offspring	HeTo	chick	KLF	3	late
2022-07-05_Lennart_CobaltIndigoNavy_Coder-Anne.arch	Percentages	Indigo	Crouch	Position 3	0	2022-07-05	offspring	HeTo	chick	KLF	3	late
2022-07-05_Lennart_CobaltIndigoNavy_Coder-Anne.arch	Percentages	Indigo	Crouch	Position 4	0	2022-07-05	offspring	HeTo	chick	KLF	3	late
2022-07-05_Lennart_CobaltIndigoNavy_Coder-Anne.arch	Percentages	Indigo	Ignore	Position 3	0	2022-07-05	offspring	HeTo	chick	KLF	3	late
2022-07-05_Lennart_CobaltIndigoNavy_Coder-Anne.arch	Percentages	Indigo	Ignore	Position 4	0	2022-07-05	offspring	HeTo	chick	KLF	3	late
2022-07-05_Lennart_CobaltIndigoNavy_Coder-Anne.arch	Frequencies	Navy	Mask	Position 3	0	2022-07-05	offspring	HeTo	chick	KLF	3	late
2022-07-05_Lennart_CobaltIndigoNavy_Coder-Anne.arch	Frequencies	Navy	Mask	Position 4	0	2022-07-05	offspring	HeTo	chick	KLF	3	late
2022-07-05_Lennart_CobaltIndigoNavy_Coder-Anne.arch	Frequencies	Navy	Approach	Position 3	0	2022-07-05	offspring	HeTo	chick	KLF	3	late
2022-07-05_Lennart_CobaltIndigoNavy_Coder-Anne.arch	Frequencies	Navy	Approach	Position 4	0	2022-07-05	offspring	HeTo	chick	KLF	3	late
2022-07-05_Lennart_CobaltIndigoNavy_Coder-Anne.arch	Frequencies	Navy	Proximity	Position 3	0	2022-07-05	offspring	HeTo	chick	KLF	3	late
2022-07-05_Lennart_CobaltIndigoNavy_Coder-Anne.arch	Frequencies	Navy	Proximity	Position 4	0	2022-07-05	offspring	HeTo	chick	KLF	3	late
2022-07-05_Lennart_CobaltIndigoNavy_Coder-Anne.arch	Frequencies	Navy	Scolding	Position 3	0	2022-07-05	offspring	HeTo	chick	KLF	3	late
2022-07-05_Lennart_CobaltIndigoNavy_Coder-Anne.arch	Frequencies	Navy	Scolding	Position 4	0	2022-07-05	offspring	HeTo	chick	KLF	3	late
2022-07-05_Lennart_CobaltIndigoNavy_Coder-Anne.arch	Frequencies	Navy	Ground	Position 3	0	2022-07-05	offspring	HeTo	chick	KLF	3	late
2022-07-05_Lennart_CobaltIndigoNavy_Coder-Anne.arch	Frequencies	Navy	Ground	Position 4	0	2022-07-05	offspring	HeTo	chick	KLF	3	late
2022-07-05_Lennart_CobaltIndigoNavy_Coder-Anne.arch	Frequencies	Navy	Out of Sight	Position 3	0	2022-07-05	offspring	HeTo	chick	KLF	3	late
2022-07-05_Lennart_CobaltIndigoNavy_Coder-Anne.arch	Frequencies	Navy	Out of Sight	Position 4	0	2022-07-05	offspring	HeTo	chick	KLF	3	late
2022-07-05_Lennart_CobaltIndigoNavy_Coder-Anne.arch	Frequencies	Navy	Other Call	Position 3	0	2022-07-05	offspring	HeTo	chick	KLF	3	late
2022-07-05_Lennart_CobaltIndigoNavy_Coder-Anne.arch	Frequencies	Navy	Other Call	Position 4	0	2022-07-05	offspring	HeTo	chick	KLF	3	late
2022-07-05_Lennart_CobaltIndigoNavy_Coder-Anne.arch	Frequencies	Navy	Investigate	Position 3	1	2022-07-05	offspring	HeTo	chick	KLF	3	late
2022-07-05_Lennart_CobaltIndigoNavy_Coder-Anne.arch	Frequencies	Navy	Investigate	Position 4	1	2022-07-05	offspring	HeTo	chick	KLF	3	late
2022-07-05_Lennart_CobaltIndigoNavy_Coder-Anne.arch	Frequencies	Navy	Crouch	Position 3	0	2022-07-05	offspring	HeTo	chick	KLF	3	late
2022-07-05_Lennart_CobaltIndigoNavy_Coder-Anne.arch	Frequencies	Navy	Crouch	Position 4	0	2022-07-05	offspring	HeTo	chick	KLF	3	late
2022-07-05_Lennart_CobaltIndigoNavy_Coder-Anne.arch	Frequencies	Navy	Ignore	Position 3	0	2022-07-05	offspring	HeTo	chick	KLF	3	late
2022-07-05_Lennart_CobaltIndigoNavy_Coder-Anne.arch	Frequencies	Navy	Ignore	Position 4	0	2022-07-05	offspring	HeTo	chick	KLF	3	late
2022-07-05_Lennart_CobaltIndigoNavy_Coder-Anne.arch	Durations	Navy	Mask	Position 3	0	2022-07-05	offspring	HeTo	chick	KLF	3	late
2022-07-05_Lennart_CobaltIndigoNavy_Coder-Anne.arch	Durations	Navy	Mask	Position 4	0	2022-07-05	offspring	HeTo	chick	KLF	3	late
2022-07-05_Lennart_CobaltIndigoNavy_Coder-Anne.arch	Durations	Navy	Approach	Position 3	0	2022-07-05	offspring	HeTo	chick	KLF	3	late
2022-07-05_Lennart_CobaltIndigoNavy_Coder-Anne.arch	Durations	Navy	Approach	Position 4	0	2022-07-05	offspring	HeTo	chick	KLF	3	late
2022-07-05_Lennart_CobaltIndigoNavy_Coder-Anne.arch	Durations	Navy	Proximity	Position 3	0	2022-07-05	offspring	HeTo	chick	KLF	3	late
2022-07-05_Lennart_CobaltIndigoNavy_Coder-Anne.arch	Durations	Navy	Proximity	Position 4	0	2022-07-05	offspring	HeTo	chick	KLF	3	late
2022-07-05_Lennart_CobaltIndigoNavy_Coder-Anne.arch	Durations	Navy	Scolding	Position 3	0	2022-07-05	offspring	HeTo	chick	KLF	3	late
2022-07-05_Lennart_CobaltIndigoNavy_Coder-Anne.arch	Durations	Navy	Scolding	Position 4	0	2022-07-05	offspring	HeTo	chick	KLF	3	late
2022-07-05_Lennart_CobaltIndigoNavy_Coder-Anne.arch	Durations	Navy	Ground	Position 3	0	2022-07-05	offspring	HeTo	chick	KLF	3	late
2022-07-05_Lennart_CobaltIndigoNavy_Coder-Anne.arch	Durations	Navy	Ground	Position 4	0	2022-07-05	offspring	HeTo	chick	KLF	3	late
2022-07-05_Lennart_CobaltIndigoNavy_Coder-Anne.arch	Durations	Navy	Out of Sight	Position 3	0	2022-07-05	offspring	HeTo	chick	KLF	3	late
2022-07-05_Lennart_CobaltIndigoNavy_Coder-Anne.arch	Durations	Navy	Out of Sight	Position 4	0	2022-07-05	offspring	HeTo	chick	KLF	3	late
2022-07-05_Lennart_CobaltIndigoNavy_Coder-Anne.arch	Durations	Navy	Other Call	Position 3	0	2022-07-05	offspring	HeTo	chick	KLF	3	late
2022-07-05_Lennart_CobaltIndigoNavy_Coder-Anne.arch	Durations	Navy	Other Call	Position 4	0	2022-07-05	offspring	HeTo	chick	KLF	3	late
2022-07-05_Lennart_CobaltIndigoNavy_Coder-Anne.arch	Durations	Navy	Investigate	Position 3	70.6	2022-07-05	offspring	HeTo	chick	KLF	3	late
2022-07-05_Lennart_CobaltIndigoNavy_Coder-Anne.arch	Durations	Navy	Investigate	Position 4	190.4	2022-07-05	offspring	HeTo	chick	KLF	3	late
2022-07-05_Lennart_CobaltIndigoNavy_Coder-Anne.arch	Durations	Navy	Crouch	Position 3	0	2022-07-05	offspring	HeTo	chick	KLF	3	late
2022-07-05_Lennart_CobaltIndigoNavy_Coder-Anne.arch	Durations	Navy	Crouch	Position 4	0	2022-07-05	offspring	HeTo	chick	KLF	3	late
2022-07-05_Lennart_CobaltIndigoNavy_Coder-Anne.arch	Durations	Navy	Ignore	Position 3	0	2022-07-05	offspring	HeTo	chick	KLF	3	late
2022-07-05_Lennart_CobaltIndigoNavy_Coder-Anne.arch	Durations	Navy	Ignore	Position 4	0	2022-07-05	offspring	HeTo	chick	KLF	3	late
2022-07-05_Lennart_CobaltIndigoNavy_Coder-Anne.arch	Durations	Navy	Total Time	Position 3	70.6	2022-07-05	offspring	HeTo	chick	KLF	3	late
2022-07-05_Lennart_CobaltIndigoNavy_Coder-Anne.arch	Durations	Navy	Total Time	Position 4	190.4	2022-07-05	offspring	HeTo	chick	KLF	3	late
2022-07-05_Lennart_CobaltIndigoNavy_Coder-Anne.arch	Percentages	Navy	Mask	Position 3	0	2022-07-05	offspring	HeTo	chick	KLF	3	late
2022-07-05_Lennart_CobaltIndigoNavy_Coder-Anne.arch	Percentages	Navy	Mask	Position 4	0	2022-07-05	offspring	HeTo	chick	KLF	3	late
2022-07-05_Lennart_CobaltIndigoNavy_Coder-Anne.arch	Percentages	Navy	Approach	Position 3	0	2022-07-05	offspring	HeTo	chick	KLF	3	late
2022-07-05_Lennart_CobaltIndigoNavy_Coder-Anne.arch	Percentages	Navy	Approach	Position 4	0	2022-07-05	offspring	HeTo	chick	KLF	3	late
2022-07-05_Lennart_CobaltIndigoNavy_Coder-Anne.arch	Percentages	Navy	Proximity	Position 3	0	2022-07-05	offspring	HeTo	chick	KLF	3	late
2022-07-05_Lennart_CobaltIndigoNavy_Coder-Anne.arch	Percentages	Navy	Proximity	Position 4	0	2022-07-05	offspring	HeTo	chick	KLF	3	late
2022-07-05_Lennart_CobaltIndigoNavy_Coder-Anne.arch	Percentages	Navy	Scolding	Position 3	0	2022-07-05	offspring	HeTo	chick	KLF	3	late
2022-07-05_Lennart_CobaltIndigoNavy_Coder-Anne.arch	Percentages	Navy	Scolding	Position 4	0	2022-07-05	offspring	HeTo	chick	KLF	3	late
2022-07-05_Lennart_CobaltIndigoNavy_Coder-Anne.arch	Percentages	Navy	Ground	Position 3	0	2022-07-05	offspring	HeTo	chick	KLF	3	late
2022-07-05_Lennart_CobaltIndigoNavy_Coder-Anne.arch	Percentages	Navy	Ground	Position 4	0	2022-07-05	offspring	HeTo	chick	KLF	3	late
2022-07-05_Lennart_CobaltIndigoNavy_Coder-Anne.arch	Percentages	Navy	Out of Sight	Position 3	0	2022-07-05	offspring	HeTo	chick	KLF	3	late
2022-07-05_Lennart_CobaltIndigoNavy_Coder-Anne.arch	Percentages	Navy	Out of Sight	Position 4	0	2022-07-05	offspring	HeTo	chick	KLF	3	late
2022-07-05_Lennart_CobaltIndigoNavy_Coder-Anne.arch	Percentages	Navy	Other Call	Position 3	0	2022-07-05	offspring	HeTo	chick	KLF	3	late
2022-07-05_Lennart_CobaltIndigoNavy_Coder-Anne.arch	Percentages	Navy	Other Call	Position 4	0	2022-07-05	offspring	HeTo	chick	KLF	3	late
2022-07-05_Lennart_CobaltIndigoNavy_Coder-Anne.arch	Percentages	Navy	Investigate	Position 3	100	2022-07-05	offspring	HeTo	chick	KLF	3	late
2022-07-05_Lennart_CobaltIndigoNavy_Coder-Anne.arch	Percentages	Navy	Investigate	Position 4	100	2022-07-05	offspring	HeTo	chick	KLF	3	late
2022-07-05_Lennart_CobaltIndigoNavy_Coder-Anne.arch	Percentages	Navy	Crouch	Position 3	0	2022-07-05	offspring	HeTo	chick	KLF	3	late
2022-07-05_Lennart_CobaltIndigoNavy_Coder-Anne.arch	Percentages	Navy	Crouch	Position 4	0	2022-07-05	offspring	HeTo	chick	KLF	3	late
2022-07-05_Lennart_CobaltIndigoNavy_Coder-Anne.arch	Percentages	Navy	Ignore	Position 3	0	2022-07-05	offspring	HeTo	chick	KLF	3	late
2022-07-05_Lennart_CobaltIndigoNavy_Coder-Anne.arch	Percentages	Navy	Ignore	Position 4	0	2022-07-05	offspring	HeTo	chick	KLF	3	late
2022-07-05_Lennart_CobaltIndigoNavy_Coder-Anne.arch	Frequencies	Cobalt	Mask	Position 3	0	2022-07-05	offspring	HeTo	chick	KLF	3	late
2022-07-05_Lennart_CobaltIndigoNavy_Coder-Anne.arch	Frequencies	Cobalt	Mask	Position 4	0	2022-07-05	offspring	HeTo	chick	KLF	3	late
2022-07-05_Lennart_CobaltIndigoNavy_Coder-Anne.arch	Frequencies	Cobalt	Approach	Position 3	0	2022-07-05	offspring	HeTo	chick	KLF	3	late
2022-07-05_Lennart_CobaltIndigoNavy_Coder-Anne.arch	Frequencies	Cobalt	Approach	Position 4	0	2022-07-05	offspring	HeTo	chick	KLF	3	late
2022-07-05_Lennart_CobaltIndigoNavy_Coder-Anne.arch	Frequencies	Cobalt	Proximity	Position 3	0	2022-07-05	offspring	HeTo	chick	KLF	3	late
2022-07-05_Lennart_CobaltIndigoNavy_Coder-Anne.arch	Frequencies	Cobalt	Proximity	Position 4	0	2022-07-05	offspring	HeTo	chick	KLF	3	late
2022-07-05_Lennart_CobaltIndigoNavy_Coder-Anne.arch	Frequencies	Cobalt	Scolding	Position 3	0	2022-07-05	offspring	HeTo	chick	KLF	3	late
2022-07-05_Lennart_CobaltIndigoNavy_Coder-Anne.arch	Frequencies	Cobalt	Scolding	Position 4	0	2022-07-05	offspring	HeTo	chick	KLF	3	late
2022-07-05_Lennart_CobaltIndigoNavy_Coder-Anne.arch	Frequencies	Cobalt	Ground	Position 3	0	2022-07-05	offspring	HeTo	chick	KLF	3	late
2022-07-05_Lennart_CobaltIndigoNavy_Coder-Anne.arch	Frequencies	Cobalt	Ground	Position 4	0	2022-07-05	offspring	HeTo	chick	KLF	3	late
2022-07-05_Lennart_CobaltIndigoNavy_Coder-Anne.arch	Frequencies	Cobalt	Out of Sight	Position 3	0	2022-07-05	offspring	HeTo	chick	KLF	3	late
2022-07-05_Lennart_CobaltIndigoNavy_Coder-Anne.arch	Frequencies	Cobalt	Out of Sight	Position 4	0	2022-07-05	offspring	HeTo	chick	KLF	3	late
2022-07-05_Lennart_CobaltIndigoNavy_Coder-Anne.arch	Frequencies	Cobalt	Other Call	Position 3	0	2022-07-05	offspring	HeTo	chick	KLF	3	late
2022-07-05_Lennart_CobaltIndigoNavy_Coder-Anne.arch	Frequencies	Cobalt	Other Call	Position 4	0	2022-07-05	offspring	HeTo	chick	KLF	3	late
2022-07-05_Lennart_CobaltIndigoNavy_Coder-Anne.arch	Frequencies	Cobalt	Investigate	Position 3	1	2022-07-05	offspring	HeTo	chick	KLF	3	late
2022-07-05_Lennart_CobaltIndigoNavy_Coder-Anne.arch	Frequencies	Cobalt	Investigate	Position 4	1	2022-07-05	offspring	HeTo	chick	KLF	3	late
2022-07-05_Lennart_CobaltIndigoNavy_Coder-Anne.arch	Frequencies	Cobalt	Crouch	Position 3	0	2022-07-05	offspring	HeTo	chick	KLF	3	late
2022-07-05_Lennart_CobaltIndigoNavy_Coder-Anne.arch	Frequencies	Cobalt	Crouch	Position 4	0	2022-07-05	offspring	HeTo	chick	KLF	3	late
2022-07-05_Lennart_CobaltIndigoNavy_Coder-Anne.arch	Frequencies	Cobalt	Ignore	Position 3	0	2022-07-05	offspring	HeTo	chick	KLF	3	late
2022-07-05_Lennart_CobaltIndigoNavy_Coder-Anne.arch	Frequencies	Cobalt	Ignore	Position 4	0	2022-07-05	offspring	HeTo	chick	KLF	3	late
2022-07-05_Lennart_CobaltIndigoNavy_Coder-Anne.arch	Durations	Cobalt	Mask	Position 3	0	2022-07-05	offspring	HeTo	chick	KLF	3	late
2022-07-05_Lennart_CobaltIndigoNavy_Coder-Anne.arch	Durations	Cobalt	Mask	Position 4	0	2022-07-05	offspring	HeTo	chick	KLF	3	late
2022-07-05_Lennart_CobaltIndigoNavy_Coder-Anne.arch	Durations	Cobalt	Approach	Position 3	0	2022-07-05	offspring	HeTo	chick	KLF	3	late
2022-07-05_Lennart_CobaltIndigoNavy_Coder-Anne.arch	Durations	Cobalt	Approach	Position 4	0	2022-07-05	offspring	HeTo	chick	KLF	3	late
2022-07-05_Lennart_CobaltIndigoNavy_Coder-Anne.arch	Durations	Cobalt	Proximity	Position 3	0	2022-07-05	offspring	HeTo	chick	KLF	3	late
2022-07-05_Lennart_CobaltIndigoNavy_Coder-Anne.arch	Durations	Cobalt	Proximity	Position 4	0	2022-07-05	offspring	HeTo	chick	KLF	3	late
2022-07-05_Lennart_CobaltIndigoNavy_Coder-Anne.arch	Durations	Cobalt	Scolding	Position 3	0	2022-07-05	offspring	HeTo	chick	KLF	3	late
2022-07-05_Lennart_CobaltIndigoNavy_Coder-Anne.arch	Durations	Cobalt	Scolding	Position 4	0	2022-07-05	offspring	HeTo	chick	KLF	3	late
2022-07-05_Lennart_CobaltIndigoNavy_Coder-Anne.arch	Durations	Cobalt	Ground	Position 3	0	2022-07-05	offspring	HeTo	chick	KLF	3	late
2022-07-05_Lennart_CobaltIndigoNavy_Coder-Anne.arch	Durations	Cobalt	Ground	Position 4	0	2022-07-05	offspring	HeTo	chick	KLF	3	late
2022-07-05_Lennart_CobaltIndigoNavy_Coder-Anne.arch	Durations	Cobalt	Out of Sight	Position 3	0	2022-07-05	offspring	HeTo	chick	KLF	3	late
2022-07-05_Lennart_CobaltIndigoNavy_Coder-Anne.arch	Durations	Cobalt	Out of Sight	Position 4	0	2022-07-05	offspring	HeTo	chick	KLF	3	late
2022-07-05_Lennart_CobaltIndigoNavy_Coder-Anne.arch	Durations	Cobalt	Other Call	Position 3	0	2022-07-05	offspring	HeTo	chick	KLF	3	late
2022-07-05_Lennart_CobaltIndigoNavy_Coder-Anne.arch	Durations	Cobalt	Other Call	Position 4	0	2022-07-05	offspring	HeTo	chick	KLF	3	late
2022-07-05_Lennart_CobaltIndigoNavy_Coder-Anne.arch	Durations	Cobalt	Investigate	Position 3	70.6	2022-07-05	offspring	HeTo	chick	KLF	3	late
2022-07-05_Lennart_CobaltIndigoNavy_Coder-Anne.arch	Durations	Cobalt	Investigate	Position 4	190.4	2022-07-05	offspring	HeTo	chick	KLF	3	late
2022-07-05_Lennart_CobaltIndigoNavy_Coder-Anne.arch	Durations	Cobalt	Crouch	Position 3	0	2022-07-05	offspring	HeTo	chick	KLF	3	late
2022-07-05_Lennart_CobaltIndigoNavy_Coder-Anne.arch	Durations	Cobalt	Crouch	Position 4	0	2022-07-05	offspring	HeTo	chick	KLF	3	late
2022-07-05_Lennart_CobaltIndigoNavy_Coder-Anne.arch	Durations	Cobalt	Ignore	Position 3	0	2022-07-05	offspring	HeTo	chick	KLF	3	late
2022-07-05_Lennart_CobaltIndigoNavy_Coder-Anne.arch	Durations	Cobalt	Ignore	Position 4	0	2022-07-05	offspring	HeTo	chick	KLF	3	late
2022-07-05_Lennart_CobaltIndigoNavy_Coder-Anne.arch	Durations	Cobalt	Total Time	Position 3	70.6	2022-07-05	offspring	HeTo	chick	KLF	3	late
2022-07-05_Lennart_CobaltIndigoNavy_Coder-Anne.arch	Durations	Cobalt	Total Time	Position 4	190.4	2022-07-05	offspring	HeTo	chick	KLF	3	late
2022-07-05_Lennart_CobaltIndigoNavy_Coder-Anne.arch	Percentages	Cobalt	Mask	Position 3	0	2022-07-05	offspring	HeTo	chick	KLF	3	late
2022-07-05_Lennart_CobaltIndigoNavy_Coder-Anne.arch	Percentages	Cobalt	Mask	Position 4	0	2022-07-05	offspring	HeTo	chick	KLF	3	late
2022-07-05_Lennart_CobaltIndigoNavy_Coder-Anne.arch	Percentages	Cobalt	Approach	Position 3	0	2022-07-05	offspring	HeTo	chick	KLF	3	late
2022-07-05_Lennart_CobaltIndigoNavy_Coder-Anne.arch	Percentages	Cobalt	Approach	Position 4	0	2022-07-05	offspring	HeTo	chick	KLF	3	late
2022-07-05_Lennart_CobaltIndigoNavy_Coder-Anne.arch	Percentages	Cobalt	Proximity	Position 3	0	2022-07-05	offspring	HeTo	chick	KLF	3	late
2022-07-05_Lennart_CobaltIndigoNavy_Coder-Anne.arch	Percentages	Cobalt	Proximity	Position 4	0	2022-07-05	offspring	HeTo	chick	KLF	3	late
2022-07-05_Lennart_CobaltIndigoNavy_Coder-Anne.arch	Percentages	Cobalt	Scolding	Position 3	0	2022-07-05	offspring	HeTo	chick	KLF	3	late
2022-07-05_Lennart_CobaltIndigoNavy_Coder-Anne.arch	Percentages	Cobalt	Scolding	Position 4	0	2022-07-05	offspring	HeTo	chick	KLF	3	late
2022-07-05_Lennart_CobaltIndigoNavy_Coder-Anne.arch	Percentages	Cobalt	Ground	Position 3	0	2022-07-05	offspring	HeTo	chick	KLF	3	late
2022-07-05_Lennart_CobaltIndigoNavy_Coder-Anne.arch	Percentages	Cobalt	Ground	Position 4	0	2022-07-05	offspring	HeTo	chick	KLF	3	late
2022-07-05_Lennart_CobaltIndigoNavy_Coder-Anne.arch	Percentages	Cobalt	Out of Sight	Position 3	0	2022-07-05	offspring	HeTo	chick	KLF	3	late
2022-07-05_Lennart_CobaltIndigoNavy_Coder-Anne.arch	Percentages	Cobalt	Out of Sight	Position 4	0	2022-07-05	offspring	HeTo	chick	KLF	3	late
2022-07-05_Lennart_CobaltIndigoNavy_Coder-Anne.arch	Percentages	Cobalt	Other Call	Position 3	0	2022-07-05	offspring	HeTo	chick	KLF	3	late
2022-07-05_Lennart_CobaltIndigoNavy_Coder-Anne.arch	Percentages	Cobalt	Other Call	Position 4	0	2022-07-05	offspring	HeTo	chick	KLF	3	late
2022-07-05_Lennart_CobaltIndigoNavy_Coder-Anne.arch	Percentages	Cobalt	Investigate	Position 3	100	2022-07-05	offspring	HeTo	chick	KLF	3	late
2022-07-05_Lennart_CobaltIndigoNavy_Coder-Anne.arch	Percentages	Cobalt	Investigate	Position 4	100	2022-07-05	offspring	HeTo	chick	KLF	3	late
2022-07-05_Lennart_CobaltIndigoNavy_Coder-Anne.arch	Percentages	Cobalt	Crouch	Position 3	0	2022-07-05	offspring	HeTo	chick	KLF	3	late
2022-07-05_Lennart_CobaltIndigoNavy_Coder-Anne.arch	Percentages	Cobalt	Crouch	Position 4	0	2022-07-05	offspring	HeTo	chick	KLF	3	late
2022-07-05_Lennart_CobaltIndigoNavy_Coder-Anne.arch	Percentages	Cobalt	Ignore	Position 3	0	2022-07-05	offspring	HeTo	chick	KLF	3	late
2022-07-05_Lennart_CobaltIndigoNavy_Coder-Anne.arch	Percentages	Cobalt	Ignore	Position 4	0	2022-07-05	offspring	HeTo	chick	KLF	3	late
2022-07-05_Tanguy_HeidiTom_Coder-Anne.arch	Frequencies	Heidi	Mask	Position 3	0	2022-07-05	female	HeTo	adult	KLF	3	late
2022-07-05_Tanguy_HeidiTom_Coder-Anne.arch	Frequencies	Heidi	Mask	Position 4	0	2022-07-05	female	HeTo	adult	KLF	3	late
2022-07-05_Tanguy_HeidiTom_Coder-Anne.arch	Frequencies	Heidi	Approach	Position 3	0	2022-07-05	female	HeTo	adult	KLF	3	late
2022-07-05_Tanguy_HeidiTom_Coder-Anne.arch	Frequencies	Heidi	Approach	Position 4	0	2022-07-05	female	HeTo	adult	KLF	3	late
2022-07-05_Tanguy_HeidiTom_Coder-Anne.arch	Frequencies	Heidi	Proximity	Position 3	0	2022-07-05	female	HeTo	adult	KLF	3	late
2022-07-05_Tanguy_HeidiTom_Coder-Anne.arch	Frequencies	Heidi	Proximity	Position 4	0	2022-07-05	female	HeTo	adult	KLF	3	late
2022-07-05_Tanguy_HeidiTom_Coder-Anne.arch	Frequencies	Heidi	Scolding	Position 3	1	2022-07-05	female	HeTo	adult	KLF	3	late
2022-07-05_Tanguy_HeidiTom_Coder-Anne.arch	Frequencies	Heidi	Scolding	Position 4	3	2022-07-05	female	HeTo	adult	KLF	3	late
2022-07-05_Tanguy_HeidiTom_Coder-Anne.arch	Frequencies	Heidi	Ground	Position 3	0	2022-07-05	female	HeTo	adult	KLF	3	late
2022-07-05_Tanguy_HeidiTom_Coder-Anne.arch	Frequencies	Heidi	Ground	Position 4	0	2022-07-05	female	HeTo	adult	KLF	3	late
2022-07-05_Tanguy_HeidiTom_Coder-Anne.arch	Frequencies	Heidi	Out of Sight	Position 3	0	2022-07-05	female	HeTo	adult	KLF	3	late
2022-07-05_Tanguy_HeidiTom_Coder-Anne.arch	Frequencies	Heidi	Out of Sight	Position 4	0	2022-07-05	female	HeTo	adult	KLF	3	late
2022-07-05_Tanguy_HeidiTom_Coder-Anne.arch	Frequencies	Heidi	Other Call	Position 3	0	2022-07-05	female	HeTo	adult	KLF	3	late
2022-07-05_Tanguy_HeidiTom_Coder-Anne.arch	Frequencies	Heidi	Other Call	Position 4	0	2022-07-05	female	HeTo	adult	KLF	3	late
2022-07-05_Tanguy_HeidiTom_Coder-Anne.arch	Frequencies	Heidi	Investigate	Position 3	0	2022-07-05	female	HeTo	adult	KLF	3	late
2022-07-05_Tanguy_HeidiTom_Coder-Anne.arch	Frequencies	Heidi	Investigate	Position 4	3	2022-07-05	female	HeTo	adult	KLF	3	late
2022-07-05_Tanguy_HeidiTom_Coder-Anne.arch	Frequencies	Heidi	Crouch	Position 3	0	2022-07-05	female	HeTo	adult	KLF	3	late
2022-07-05_Tanguy_HeidiTom_Coder-Anne.arch	Frequencies	Heidi	Crouch	Position 4	0	2022-07-05	female	HeTo	adult	KLF	3	late
2022-07-05_Tanguy_HeidiTom_Coder-Anne.arch	Frequencies	Heidi	Ignore	Position 3	0	2022-07-05	female	HeTo	adult	KLF	3	late
2022-07-05_Tanguy_HeidiTom_Coder-Anne.arch	Frequencies	Heidi	Ignore	Position 4	0	2022-07-05	female	HeTo	adult	KLF	3	late
2022-07-05_Tanguy_HeidiTom_Coder-Anne.arch	Durations	Heidi	Mask	Position 3	0	2022-07-05	female	HeTo	adult	KLF	3	late
2022-07-05_Tanguy_HeidiTom_Coder-Anne.arch	Durations	Heidi	Mask	Position 4	0	2022-07-05	female	HeTo	adult	KLF	3	late
2022-07-05_Tanguy_HeidiTom_Coder-Anne.arch	Durations	Heidi	Approach	Position 3	0	2022-07-05	female	HeTo	adult	KLF	3	late
2022-07-05_Tanguy_HeidiTom_Coder-Anne.arch	Durations	Heidi	Approach	Position 4	0	2022-07-05	female	HeTo	adult	KLF	3	late
2022-07-05_Tanguy_HeidiTom_Coder-Anne.arch	Durations	Heidi	Proximity	Position 3	0	2022-07-05	female	HeTo	adult	KLF	3	late
2022-07-05_Tanguy_HeidiTom_Coder-Anne.arch	Durations	Heidi	Proximity	Position 4	0	2022-07-05	female	HeTo	adult	KLF	3	late
2022-07-05_Tanguy_HeidiTom_Coder-Anne.arch	Durations	Heidi	Scolding	Position 3	70.6	2022-07-05	female	HeTo	adult	KLF	3	late
2022-07-05_Tanguy_HeidiTom_Coder-Anne.arch	Durations	Heidi	Scolding	Position 4	49.4	2022-07-05	female	HeTo	adult	KLF	3	late
2022-07-05_Tanguy_HeidiTom_Coder-Anne.arch	Durations	Heidi	Ground	Position 3	0	2022-07-05	female	HeTo	adult	KLF	3	late
2022-07-05_Tanguy_HeidiTom_Coder-Anne.arch	Durations	Heidi	Ground	Position 4	0	2022-07-05	female	HeTo	adult	KLF	3	late
2022-07-05_Tanguy_HeidiTom_Coder-Anne.arch	Durations	Heidi	Out of Sight	Position 3	0	2022-07-05	female	HeTo	adult	KLF	3	late
2022-07-05_Tanguy_HeidiTom_Coder-Anne.arch	Durations	Heidi	Out of Sight	Position 4	0	2022-07-05	female	HeTo	adult	KLF	3	late
2022-07-05_Tanguy_HeidiTom_Coder-Anne.arch	Durations	Heidi	Other Call	Position 3	0	2022-07-05	female	HeTo	adult	KLF	3	late
2022-07-05_Tanguy_HeidiTom_Coder-Anne.arch	Durations	Heidi	Other Call	Position 4	0	2022-07-05	female	HeTo	adult	KLF	3	late
2022-07-05_Tanguy_HeidiTom_Coder-Anne.arch	Durations	Heidi	Investigate	Position 3	0	2022-07-05	female	HeTo	adult	KLF	3	late
2022-07-05_Tanguy_HeidiTom_Coder-Anne.arch	Durations	Heidi	Investigate	Position 4	139.4	2022-07-05	female	HeTo	adult	KLF	3	late
2022-07-05_Tanguy_HeidiTom_Coder-Anne.arch	Durations	Heidi	Crouch	Position 3	0	2022-07-05	female	HeTo	adult	KLF	3	late
2022-07-05_Tanguy_HeidiTom_Coder-Anne.arch	Durations	Heidi	Crouch	Position 4	0	2022-07-05	female	HeTo	adult	KLF	3	late
2022-07-05_Tanguy_HeidiTom_Coder-Anne.arch	Durations	Heidi	Ignore	Position 3	0	2022-07-05	female	HeTo	adult	KLF	3	late
2022-07-05_Tanguy_HeidiTom_Coder-Anne.arch	Durations	Heidi	Ignore	Position 4	0	2022-07-05	female	HeTo	adult	KLF	3	late
2022-07-05_Tanguy_HeidiTom_Coder-Anne.arch	Durations	Heidi	Total Time	Position 3	70.6	2022-07-05	female	HeTo	adult	KLF	3	late
2022-07-05_Tanguy_HeidiTom_Coder-Anne.arch	Durations	Heidi	Total Time	Position 4	190.4	2022-07-05	female	HeTo	adult	KLF	3	late
2022-07-05_Tanguy_HeidiTom_Coder-Anne.arch	Percentages	Heidi	Mask	Position 3	0	2022-07-05	female	HeTo	adult	KLF	3	late
2022-07-05_Tanguy_HeidiTom_Coder-Anne.arch	Percentages	Heidi	Mask	Position 4	0	2022-07-05	female	HeTo	adult	KLF	3	late
2022-07-05_Tanguy_HeidiTom_Coder-Anne.arch	Percentages	Heidi	Approach	Position 3	0	2022-07-05	female	HeTo	adult	KLF	3	late
2022-07-05_Tanguy_HeidiTom_Coder-Anne.arch	Percentages	Heidi	Approach	Position 4	0	2022-07-05	female	HeTo	adult	KLF	3	late
2022-07-05_Tanguy_HeidiTom_Coder-Anne.arch	Percentages	Heidi	Proximity	Position 3	0	2022-07-05	female	HeTo	adult	KLF	3	late
2022-07-05_Tanguy_HeidiTom_Coder-Anne.arch	Percentages	Heidi	Proximity	Position 4	0	2022-07-05	female	HeTo	adult	KLF	3	late
2022-07-05_Tanguy_HeidiTom_Coder-Anne.arch	Percentages	Heidi	Scolding	Position 3	100	2022-07-05	female	HeTo	adult	KLF	3	late
2022-07-05_Tanguy_HeidiTom_Coder-Anne.arch	Percentages	Heidi	Scolding	Position 4	25.95	2022-07-05	female	HeTo	adult	KLF	3	late
2022-07-05_Tanguy_HeidiTom_Coder-Anne.arch	Percentages	Heidi	Ground	Position 3	0	2022-07-05	female	HeTo	adult	KLF	3	late
2022-07-05_Tanguy_HeidiTom_Coder-Anne.arch	Percentages	Heidi	Ground	Position 4	0	2022-07-05	female	HeTo	adult	KLF	3	late
2022-07-05_Tanguy_HeidiTom_Coder-Anne.arch	Percentages	Heidi	Out of Sight	Position 3	0	2022-07-05	female	HeTo	adult	KLF	3	late
2022-07-05_Tanguy_HeidiTom_Coder-Anne.arch	Percentages	Heidi	Out of Sight	Position 4	0	2022-07-05	female	HeTo	adult	KLF	3	late
2022-07-05_Tanguy_HeidiTom_Coder-Anne.arch	Percentages	Heidi	Other Call	Position 3	0	2022-07-05	female	HeTo	adult	KLF	3	late
2022-07-05_Tanguy_HeidiTom_Coder-Anne.arch	Percentages	Heidi	Other Call	Position 4	0	2022-07-05	female	HeTo	adult	KLF	3	late
2022-07-05_Tanguy_HeidiTom_Coder-Anne.arch	Percentages	Heidi	Investigate	Position 3	0	2022-07-05	female	HeTo	adult	KLF	3	late
2022-07-05_Tanguy_HeidiTom_Coder-Anne.arch	Percentages	Heidi	Investigate	Position 4	73.21	2022-07-05	female	HeTo	adult	KLF	3	late
2022-07-05_Tanguy_HeidiTom_Coder-Anne.arch	Percentages	Heidi	Crouch	Position 3	0	2022-07-05	female	HeTo	adult	KLF	3	late
2022-07-05_Tanguy_HeidiTom_Coder-Anne.arch	Percentages	Heidi	Crouch	Position 4	0	2022-07-05	female	HeTo	adult	KLF	3	late
2022-07-05_Tanguy_HeidiTom_Coder-Anne.arch	Percentages	Heidi	Ignore	Position 3	0	2022-07-05	female	HeTo	adult	KLF	3	late
2022-07-05_Tanguy_HeidiTom_Coder-Anne.arch	Percentages	Heidi	Ignore	Position 4	0	2022-07-05	female	HeTo	adult	KLF	3	late
2022-07-05_Tanguy_HeidiTom_Coder-Anne.arch	Frequencies	Tom	Mask	Position 3	0	2022-07-05	male	HeTo	adult	KLF	3	late
2022-07-05_Tanguy_HeidiTom_Coder-Anne.arch	Frequencies	Tom	Mask	Position 4	0	2022-07-05	male	HeTo	adult	KLF	3	late
2022-07-05_Tanguy_HeidiTom_Coder-Anne.arch	Frequencies	Tom	Approach	Position 3	1	2022-07-05	male	HeTo	adult	KLF	3	late
2022-07-05_Tanguy_HeidiTom_Coder-Anne.arch	Frequencies	Tom	Approach	Position 4	0	2022-07-05	male	HeTo	adult	KLF	3	late
2022-07-05_Tanguy_HeidiTom_Coder-Anne.arch	Frequencies	Tom	Proximity	Position 3	1	2022-07-05	male	HeTo	adult	KLF	3	late
2022-07-05_Tanguy_HeidiTom_Coder-Anne.arch	Frequencies	Tom	Proximity	Position 4	1	2022-07-05	male	HeTo	adult	KLF	3	late
2022-07-05_Tanguy_HeidiTom_Coder-Anne.arch	Frequencies	Tom	Scolding	Position 3	1	2022-07-05	male	HeTo	adult	KLF	3	late
2022-07-05_Tanguy_HeidiTom_Coder-Anne.arch	Frequencies	Tom	Scolding	Position 4	3	2022-07-05	male	HeTo	adult	KLF	3	late
2022-07-05_Tanguy_HeidiTom_Coder-Anne.arch	Frequencies	Tom	Ground	Position 3	0	2022-07-05	male	HeTo	adult	KLF	3	late
2022-07-05_Tanguy_HeidiTom_Coder-Anne.arch	Frequencies	Tom	Ground	Position 4	0	2022-07-05	male	HeTo	adult	KLF	3	late
2022-07-05_Tanguy_HeidiTom_Coder-Anne.arch	Frequencies	Tom	Out of Sight	Position 3	0	2022-07-05	male	HeTo	adult	KLF	3	late
2022-07-05_Tanguy_HeidiTom_Coder-Anne.arch	Frequencies	Tom	Out of Sight	Position 4	0	2022-07-05	male	HeTo	adult	KLF	3	late
2022-07-05_Tanguy_HeidiTom_Coder-Anne.arch	Frequencies	Tom	Other Call	Position 3	0	2022-07-05	male	HeTo	adult	KLF	3	late
2022-07-05_Tanguy_HeidiTom_Coder-Anne.arch	Frequencies	Tom	Other Call	Position 4	0	2022-07-05	male	HeTo	adult	KLF	3	late
2022-07-05_Tanguy_HeidiTom_Coder-Anne.arch	Frequencies	Tom	Investigate	Position 3	0	2022-07-05	male	HeTo	adult	KLF	3	late
2022-07-05_Tanguy_HeidiTom_Coder-Anne.arch	Frequencies	Tom	Investigate	Position 4	3	2022-07-05	male	HeTo	adult	KLF	3	late
2022-07-05_Tanguy_HeidiTom_Coder-Anne.arch	Frequencies	Tom	Crouch	Position 3	0	2022-07-05	male	HeTo	adult	KLF	3	late
2022-07-05_Tanguy_HeidiTom_Coder-Anne.arch	Frequencies	Tom	Crouch	Position 4	0	2022-07-05	male	HeTo	adult	KLF	3	late
2022-07-05_Tanguy_HeidiTom_Coder-Anne.arch	Frequencies	Tom	Ignore	Position 3	0	2022-07-05	male	HeTo	adult	KLF	3	late
2022-07-05_Tanguy_HeidiTom_Coder-Anne.arch	Frequencies	Tom	Ignore	Position 4	0	2022-07-05	male	HeTo	adult	KLF	3	late
2022-07-05_Tanguy_HeidiTom_Coder-Anne.arch	Durations	Tom	Mask	Position 3	0	2022-07-05	male	HeTo	adult	KLF	3	late
2022-07-05_Tanguy_HeidiTom_Coder-Anne.arch	Durations	Tom	Mask	Position 4	0	2022-07-05	male	HeTo	adult	KLF	3	late
2022-07-05_Tanguy_HeidiTom_Coder-Anne.arch	Durations	Tom	Approach	Position 3	0.2	2022-07-05	male	HeTo	adult	KLF	3	late
2022-07-05_Tanguy_HeidiTom_Coder-Anne.arch	Durations	Tom	Approach	Position 4	0	2022-07-05	male	HeTo	adult	KLF	3	late
2022-07-05_Tanguy_HeidiTom_Coder-Anne.arch	Durations	Tom	Proximity	Position 3	70.6	2022-07-05	male	HeTo	adult	KLF	3	late
2022-07-05_Tanguy_HeidiTom_Coder-Anne.arch	Durations	Tom	Proximity	Position 4	5.4	2022-07-05	male	HeTo	adult	KLF	3	late
2022-07-05_Tanguy_HeidiTom_Coder-Anne.arch	Durations	Tom	Scolding	Position 3	70.6	2022-07-05	male	HeTo	adult	KLF	3	late
2022-07-05_Tanguy_HeidiTom_Coder-Anne.arch	Durations	Tom	Scolding	Position 4	115.2	2022-07-05	male	HeTo	adult	KLF	3	late
2022-07-05_Tanguy_HeidiTom_Coder-Anne.arch	Durations	Tom	Ground	Position 3	0	2022-07-05	male	HeTo	adult	KLF	3	late
2022-07-05_Tanguy_HeidiTom_Coder-Anne.arch	Durations	Tom	Ground	Position 4	0	2022-07-05	male	HeTo	adult	KLF	3	late
2022-07-05_Tanguy_HeidiTom_Coder-Anne.arch	Durations	Tom	Out of Sight	Position 3	0	2022-07-05	male	HeTo	adult	KLF	3	late
2022-07-05_Tanguy_HeidiTom_Coder-Anne.arch	Durations	Tom	Out of Sight	Position 4	0	2022-07-05	male	HeTo	adult	KLF	3	late
2022-07-05_Tanguy_HeidiTom_Coder-Anne.arch	Durations	Tom	Other Call	Position 3	0	2022-07-05	male	HeTo	adult	KLF	3	late
2022-07-05_Tanguy_HeidiTom_Coder-Anne.arch	Durations	Tom	Other Call	Position 4	0	2022-07-05	male	HeTo	adult	KLF	3	late
2022-07-05_Tanguy_HeidiTom_Coder-Anne.arch	Durations	Tom	Investigate	Position 3	0	2022-07-05	male	HeTo	adult	KLF	3	late
2022-07-05_Tanguy_HeidiTom_Coder-Anne.arch	Durations	Tom	Investigate	Position 4	75.2	2022-07-05	male	HeTo	adult	KLF	3	late
2022-07-05_Tanguy_HeidiTom_Coder-Anne.arch	Durations	Tom	Crouch	Position 3	0	2022-07-05	male	HeTo	adult	KLF	3	late
2022-07-05_Tanguy_HeidiTom_Coder-Anne.arch	Durations	Tom	Crouch	Position 4	0	2022-07-05	male	HeTo	adult	KLF	3	late
2022-07-05_Tanguy_HeidiTom_Coder-Anne.arch	Durations	Tom	Ignore	Position 3	0	2022-07-05	male	HeTo	adult	KLF	3	late
2022-07-05_Tanguy_HeidiTom_Coder-Anne.arch	Durations	Tom	Ignore	Position 4	0	2022-07-05	male	HeTo	adult	KLF	3	late
2022-07-05_Tanguy_HeidiTom_Coder-Anne.arch	Durations	Tom	Total Time	Position 3	70.6	2022-07-05	male	HeTo	adult	KLF	3	late
2022-07-05_Tanguy_HeidiTom_Coder-Anne.arch	Durations	Tom	Total Time	Position 4	190.4	2022-07-05	male	HeTo	adult	KLF	3	late
2022-07-05_Tanguy_HeidiTom_Coder-Anne.arch	Percentages	Tom	Mask	Position 3	0	2022-07-05	male	HeTo	adult	KLF	3	late
2022-07-05_Tanguy_HeidiTom_Coder-Anne.arch	Percentages	Tom	Mask	Position 4	0	2022-07-05	male	HeTo	adult	KLF	3	late
2022-07-05_Tanguy_HeidiTom_Coder-Anne.arch	Percentages	Tom	Approach	Position 3	0.28	2022-07-05	male	HeTo	adult	KLF	3	late
2022-07-05_Tanguy_HeidiTom_Coder-Anne.arch	Percentages	Tom	Approach	Position 4	0	2022-07-05	male	HeTo	adult	KLF	3	late
2022-07-05_Tanguy_HeidiTom_Coder-Anne.arch	Percentages	Tom	Proximity	Position 3	100	2022-07-05	male	HeTo	adult	KLF	3	late
2022-07-05_Tanguy_HeidiTom_Coder-Anne.arch	Percentages	Tom	Proximity	Position 4	2.84	2022-07-05	male	HeTo	adult	KLF	3	late
2022-07-05_Tanguy_HeidiTom_Coder-Anne.arch	Percentages	Tom	Scolding	Position 3	100	2022-07-05	male	HeTo	adult	KLF	3	late
2022-07-05_Tanguy_HeidiTom_Coder-Anne.arch	Percentages	Tom	Scolding	Position 4	60.5	2022-07-05	male	HeTo	adult	KLF	3	late
2022-07-05_Tanguy_HeidiTom_Coder-Anne.arch	Percentages	Tom	Ground	Position 3	0	2022-07-05	male	HeTo	adult	KLF	3	late
2022-07-05_Tanguy_HeidiTom_Coder-Anne.arch	Percentages	Tom	Ground	Position 4	0	2022-07-05	male	HeTo	adult	KLF	3	late
2022-07-05_Tanguy_HeidiTom_Coder-Anne.arch	Percentages	Tom	Out of Sight	Position 3	0	2022-07-05	male	HeTo	adult	KLF	3	late
2022-07-05_Tanguy_HeidiTom_Coder-Anne.arch	Percentages	Tom	Out of Sight	Position 4	0	2022-07-05	male	HeTo	adult	KLF	3	late
2022-07-05_Tanguy_HeidiTom_Coder-Anne.arch	Percentages	Tom	Other Call	Position 3	0	2022-07-05	male	HeTo	adult	KLF	3	late
2022-07-05_Tanguy_HeidiTom_Coder-Anne.arch	Percentages	Tom	Other Call	Position 4	0	2022-07-05	male	HeTo	adult	KLF	3	late
2022-07-05_Tanguy_HeidiTom_Coder-Anne.arch	Percentages	Tom	Investigate	Position 3	0	2022-07-05	male	HeTo	adult	KLF	3	late
2022-07-05_Tanguy_HeidiTom_Coder-Anne.arch	Percentages	Tom	Investigate	Position 4	39.5	2022-07-05	male	HeTo	adult	KLF	3	late
2022-07-05_Tanguy_HeidiTom_Coder-Anne.arch	Percentages	Tom	Crouch	Position 3	0	2022-07-05	male	HeTo	adult	KLF	3	late
2022-07-05_Tanguy_HeidiTom_Coder-Anne.arch	Percentages	Tom	Crouch	Position 4	0	2022-07-05	male	HeTo	adult	KLF	3	late
2022-07-05_Tanguy_HeidiTom_Coder-Anne.arch	Percentages	Tom	Ignore	Position 3	0	2022-07-05	male	HeTo	adult	KLF	3	late
2022-07-05_Tanguy_HeidiTom_Coder-Anne.arch	Percentages	Tom	Ignore	Position 4	0	2022-07-05	male	HeTo	adult	KLF	3	late
2022-07-07_Lennart_NavyCobaltIndigo_Coder-Anne.arch	Frequencies	Indigo	Mask	Position 1	0	2022-07-07	offspring	HeTo	chick	KLF	4	late
2022-07-07_Lennart_NavyCobaltIndigo_Coder-Anne.arch	Frequencies	Indigo	Mask	Position 2	0	2022-07-07	offspring	HeTo	chick	KLF	4	late
2022-07-07_Lennart_NavyCobaltIndigo_Coder-Anne.arch	Frequencies	Indigo	Approach	Position 1	0	2022-07-07	offspring	HeTo	chick	KLF	4	late
2022-07-07_Lennart_NavyCobaltIndigo_Coder-Anne.arch	Frequencies	Indigo	Approach	Position 2	0	2022-07-07	offspring	HeTo	chick	KLF	4	late
2022-07-07_Lennart_NavyCobaltIndigo_Coder-Anne.arch	Frequencies	Indigo	Proximity	Position 1	0	2022-07-07	offspring	HeTo	chick	KLF	4	late
2022-07-07_Lennart_NavyCobaltIndigo_Coder-Anne.arch	Frequencies	Indigo	Proximity	Position 2	0	2022-07-07	offspring	HeTo	chick	KLF	4	late
2022-07-07_Lennart_NavyCobaltIndigo_Coder-Anne.arch	Frequencies	Indigo	Scolding	Position 1	0	2022-07-07	offspring	HeTo	chick	KLF	4	late
2022-07-07_Lennart_NavyCobaltIndigo_Coder-Anne.arch	Frequencies	Indigo	Scolding	Position 2	0	2022-07-07	offspring	HeTo	chick	KLF	4	late
2022-07-07_Lennart_NavyCobaltIndigo_Coder-Anne.arch	Frequencies	Indigo	Ground	Position 1	0	2022-07-07	offspring	HeTo	chick	KLF	4	late
2022-07-07_Lennart_NavyCobaltIndigo_Coder-Anne.arch	Frequencies	Indigo	Ground	Position 2	0	2022-07-07	offspring	HeTo	chick	KLF	4	late
2022-07-07_Lennart_NavyCobaltIndigo_Coder-Anne.arch	Frequencies	Indigo	Out of Sight	Position 1	0	2022-07-07	offspring	HeTo	chick	KLF	4	late
2022-07-07_Lennart_NavyCobaltIndigo_Coder-Anne.arch	Frequencies	Indigo	Out of Sight	Position 2	0	2022-07-07	offspring	HeTo	chick	KLF	4	late
2022-07-07_Lennart_NavyCobaltIndigo_Coder-Anne.arch	Frequencies	Indigo	Other Call	Position 1	0	2022-07-07	offspring	HeTo	chick	KLF	4	late
2022-07-07_Lennart_NavyCobaltIndigo_Coder-Anne.arch	Frequencies	Indigo	Other Call	Position 2	0	2022-07-07	offspring	HeTo	chick	KLF	4	late
2022-07-07_Lennart_NavyCobaltIndigo_Coder-Anne.arch	Frequencies	Indigo	Investigate	Position 1	1	2022-07-07	offspring	HeTo	chick	KLF	4	late
2022-07-07_Lennart_NavyCobaltIndigo_Coder-Anne.arch	Frequencies	Indigo	Investigate	Position 2	1	2022-07-07	offspring	HeTo	chick	KLF	4	late
2022-07-07_Lennart_NavyCobaltIndigo_Coder-Anne.arch	Frequencies	Indigo	Crouch	Position 1	0	2022-07-07	offspring	HeTo	chick	KLF	4	late
2022-07-07_Lennart_NavyCobaltIndigo_Coder-Anne.arch	Frequencies	Indigo	Crouch	Position 2	0	2022-07-07	offspring	HeTo	chick	KLF	4	late
2022-07-07_Lennart_NavyCobaltIndigo_Coder-Anne.arch	Frequencies	Indigo	Ignore	Position 1	0	2022-07-07	offspring	HeTo	chick	KLF	4	late
2022-07-07_Lennart_NavyCobaltIndigo_Coder-Anne.arch	Frequencies	Indigo	Ignore	Position 2	0	2022-07-07	offspring	HeTo	chick	KLF	4	late
2022-07-07_Lennart_NavyCobaltIndigo_Coder-Anne.arch	Durations	Indigo	Mask	Position 1	0	2022-07-07	offspring	HeTo	chick	KLF	4	late
2022-07-07_Lennart_NavyCobaltIndigo_Coder-Anne.arch	Durations	Indigo	Mask	Position 2	0	2022-07-07	offspring	HeTo	chick	KLF	4	late
2022-07-07_Lennart_NavyCobaltIndigo_Coder-Anne.arch	Durations	Indigo	Approach	Position 1	0	2022-07-07	offspring	HeTo	chick	KLF	4	late
2022-07-07_Lennart_NavyCobaltIndigo_Coder-Anne.arch	Durations	Indigo	Approach	Position 2	0	2022-07-07	offspring	HeTo	chick	KLF	4	late
2022-07-07_Lennart_NavyCobaltIndigo_Coder-Anne.arch	Durations	Indigo	Proximity	Position 1	0	2022-07-07	offspring	HeTo	chick	KLF	4	late
2022-07-07_Lennart_NavyCobaltIndigo_Coder-Anne.arch	Durations	Indigo	Proximity	Position 2	0	2022-07-07	offspring	HeTo	chick	KLF	4	late
2022-07-07_Lennart_NavyCobaltIndigo_Coder-Anne.arch	Durations	Indigo	Scolding	Position 1	0	2022-07-07	offspring	HeTo	chick	KLF	4	late
2022-07-07_Lennart_NavyCobaltIndigo_Coder-Anne.arch	Durations	Indigo	Scolding	Position 2	0	2022-07-07	offspring	HeTo	chick	KLF	4	late
2022-07-07_Lennart_NavyCobaltIndigo_Coder-Anne.arch	Durations	Indigo	Ground	Position 1	0	2022-07-07	offspring	HeTo	chick	KLF	4	late
2022-07-07_Lennart_NavyCobaltIndigo_Coder-Anne.arch	Durations	Indigo	Ground	Position 2	0	2022-07-07	offspring	HeTo	chick	KLF	4	late
2022-07-07_Lennart_NavyCobaltIndigo_Coder-Anne.arch	Durations	Indigo	Out of Sight	Position 1	0	2022-07-07	offspring	HeTo	chick	KLF	4	late
2022-07-07_Lennart_NavyCobaltIndigo_Coder-Anne.arch	Durations	Indigo	Out of Sight	Position 2	0	2022-07-07	offspring	HeTo	chick	KLF	4	late
2022-07-07_Lennart_NavyCobaltIndigo_Coder-Anne.arch	Durations	Indigo	Other Call	Position 1	0	2022-07-07	offspring	HeTo	chick	KLF	4	late
2022-07-07_Lennart_NavyCobaltIndigo_Coder-Anne.arch	Durations	Indigo	Other Call	Position 2	0	2022-07-07	offspring	HeTo	chick	KLF	4	late
2022-07-07_Lennart_NavyCobaltIndigo_Coder-Anne.arch	Durations	Indigo	Investigate	Position 1	133.6	2022-07-07	offspring	HeTo	chick	KLF	4	late
2022-07-07_Lennart_NavyCobaltIndigo_Coder-Anne.arch	Durations	Indigo	Investigate	Position 2	133	2022-07-07	offspring	HeTo	chick	KLF	4	late
2022-07-07_Lennart_NavyCobaltIndigo_Coder-Anne.arch	Durations	Indigo	Crouch	Position 1	0	2022-07-07	offspring	HeTo	chick	KLF	4	late
2022-07-07_Lennart_NavyCobaltIndigo_Coder-Anne.arch	Durations	Indigo	Crouch	Position 2	0	2022-07-07	offspring	HeTo	chick	KLF	4	late
2022-07-07_Lennart_NavyCobaltIndigo_Coder-Anne.arch	Durations	Indigo	Ignore	Position 1	0	2022-07-07	offspring	HeTo	chick	KLF	4	late
2022-07-07_Lennart_NavyCobaltIndigo_Coder-Anne.arch	Durations	Indigo	Ignore	Position 2	0	2022-07-07	offspring	HeTo	chick	KLF	4	late
2022-07-07_Lennart_NavyCobaltIndigo_Coder-Anne.arch	Durations	Indigo	Total Time	Position 1	133.6	2022-07-07	offspring	HeTo	chick	KLF	4	late
2022-07-07_Lennart_NavyCobaltIndigo_Coder-Anne.arch	Durations	Indigo	Total Time	Position 2	133	2022-07-07	offspring	HeTo	chick	KLF	4	late
2022-07-07_Lennart_NavyCobaltIndigo_Coder-Anne.arch	Percentages	Indigo	Mask	Position 1	0	2022-07-07	offspring	HeTo	chick	KLF	4	late
2022-07-07_Lennart_NavyCobaltIndigo_Coder-Anne.arch	Percentages	Indigo	Mask	Position 2	0	2022-07-07	offspring	HeTo	chick	KLF	4	late
2022-07-07_Lennart_NavyCobaltIndigo_Coder-Anne.arch	Percentages	Indigo	Approach	Position 1	0	2022-07-07	offspring	HeTo	chick	KLF	4	late
2022-07-07_Lennart_NavyCobaltIndigo_Coder-Anne.arch	Percentages	Indigo	Approach	Position 2	0	2022-07-07	offspring	HeTo	chick	KLF	4	late
2022-07-07_Lennart_NavyCobaltIndigo_Coder-Anne.arch	Percentages	Indigo	Proximity	Position 1	0	2022-07-07	offspring	HeTo	chick	KLF	4	late
2022-07-07_Lennart_NavyCobaltIndigo_Coder-Anne.arch	Percentages	Indigo	Proximity	Position 2	0	2022-07-07	offspring	HeTo	chick	KLF	4	late
2022-07-07_Lennart_NavyCobaltIndigo_Coder-Anne.arch	Percentages	Indigo	Scolding	Position 1	0	2022-07-07	offspring	HeTo	chick	KLF	4	late
2022-07-07_Lennart_NavyCobaltIndigo_Coder-Anne.arch	Percentages	Indigo	Scolding	Position 2	0	2022-07-07	offspring	HeTo	chick	KLF	4	late
2022-07-07_Lennart_NavyCobaltIndigo_Coder-Anne.arch	Percentages	Indigo	Ground	Position 1	0	2022-07-07	offspring	HeTo	chick	KLF	4	late
2022-07-07_Lennart_NavyCobaltIndigo_Coder-Anne.arch	Percentages	Indigo	Ground	Position 2	0	2022-07-07	offspring	HeTo	chick	KLF	4	late
2022-07-07_Lennart_NavyCobaltIndigo_Coder-Anne.arch	Percentages	Indigo	Out of Sight	Position 1	0	2022-07-07	offspring	HeTo	chick	KLF	4	late
2022-07-07_Lennart_NavyCobaltIndigo_Coder-Anne.arch	Percentages	Indigo	Out of Sight	Position 2	0	2022-07-07	offspring	HeTo	chick	KLF	4	late
2022-07-07_Lennart_NavyCobaltIndigo_Coder-Anne.arch	Percentages	Indigo	Other Call	Position 1	0	2022-07-07	offspring	HeTo	chick	KLF	4	late
2022-07-07_Lennart_NavyCobaltIndigo_Coder-Anne.arch	Percentages	Indigo	Other Call	Position 2	0	2022-07-07	offspring	HeTo	chick	KLF	4	late
2022-07-07_Lennart_NavyCobaltIndigo_Coder-Anne.arch	Percentages	Indigo	Investigate	Position 1	100	2022-07-07	offspring	HeTo	chick	KLF	4	late
2022-07-07_Lennart_NavyCobaltIndigo_Coder-Anne.arch	Percentages	Indigo	Investigate	Position 2	100	2022-07-07	offspring	HeTo	chick	KLF	4	late
2022-07-07_Lennart_NavyCobaltIndigo_Coder-Anne.arch	Percentages	Indigo	Crouch	Position 1	0	2022-07-07	offspring	HeTo	chick	KLF	4	late
2022-07-07_Lennart_NavyCobaltIndigo_Coder-Anne.arch	Percentages	Indigo	Crouch	Position 2	0	2022-07-07	offspring	HeTo	chick	KLF	4	late
2022-07-07_Lennart_NavyCobaltIndigo_Coder-Anne.arch	Percentages	Indigo	Ignore	Position 1	0	2022-07-07	offspring	HeTo	chick	KLF	4	late
2022-07-07_Lennart_NavyCobaltIndigo_Coder-Anne.arch	Percentages	Indigo	Ignore	Position 2	0	2022-07-07	offspring	HeTo	chick	KLF	4	late
2022-07-07_Lennart_NavyCobaltIndigo_Coder-Anne.arch	Frequencies	Navy	Mask	Position 1	0	2022-07-07	offspring	HeTo	chick	KLF	4	late
2022-07-07_Lennart_NavyCobaltIndigo_Coder-Anne.arch	Frequencies	Navy	Mask	Position 2	0	2022-07-07	offspring	HeTo	chick	KLF	4	late
2022-07-07_Lennart_NavyCobaltIndigo_Coder-Anne.arch	Frequencies	Navy	Approach	Position 1	0	2022-07-07	offspring	HeTo	chick	KLF	4	late
2022-07-07_Lennart_NavyCobaltIndigo_Coder-Anne.arch	Frequencies	Navy	Approach	Position 2	0	2022-07-07	offspring	HeTo	chick	KLF	4	late
2022-07-07_Lennart_NavyCobaltIndigo_Coder-Anne.arch	Frequencies	Navy	Proximity	Position 1	0	2022-07-07	offspring	HeTo	chick	KLF	4	late
2022-07-07_Lennart_NavyCobaltIndigo_Coder-Anne.arch	Frequencies	Navy	Proximity	Position 2	0	2022-07-07	offspring	HeTo	chick	KLF	4	late
2022-07-07_Lennart_NavyCobaltIndigo_Coder-Anne.arch	Frequencies	Navy	Scolding	Position 1	0	2022-07-07	offspring	HeTo	chick	KLF	4	late
2022-07-07_Lennart_NavyCobaltIndigo_Coder-Anne.arch	Frequencies	Navy	Scolding	Position 2	0	2022-07-07	offspring	HeTo	chick	KLF	4	late
2022-07-07_Lennart_NavyCobaltIndigo_Coder-Anne.arch	Frequencies	Navy	Ground	Position 1	0	2022-07-07	offspring	HeTo	chick	KLF	4	late
2022-07-07_Lennart_NavyCobaltIndigo_Coder-Anne.arch	Frequencies	Navy	Ground	Position 2	0	2022-07-07	offspring	HeTo	chick	KLF	4	late
2022-07-07_Lennart_NavyCobaltIndigo_Coder-Anne.arch	Frequencies	Navy	Out of Sight	Position 1	0	2022-07-07	offspring	HeTo	chick	KLF	4	late
2022-07-07_Lennart_NavyCobaltIndigo_Coder-Anne.arch	Frequencies	Navy	Out of Sight	Position 2	0	2022-07-07	offspring	HeTo	chick	KLF	4	late
2022-07-07_Lennart_NavyCobaltIndigo_Coder-Anne.arch	Frequencies	Navy	Other Call	Position 1	0	2022-07-07	offspring	HeTo	chick	KLF	4	late
2022-07-07_Lennart_NavyCobaltIndigo_Coder-Anne.arch	Frequencies	Navy	Other Call	Position 2	0	2022-07-07	offspring	HeTo	chick	KLF	4	late
2022-07-07_Lennart_NavyCobaltIndigo_Coder-Anne.arch	Frequencies	Navy	Investigate	Position 1	1	2022-07-07	offspring	HeTo	chick	KLF	4	late
2022-07-07_Lennart_NavyCobaltIndigo_Coder-Anne.arch	Frequencies	Navy	Investigate	Position 2	1	2022-07-07	offspring	HeTo	chick	KLF	4	late
2022-07-07_Lennart_NavyCobaltIndigo_Coder-Anne.arch	Frequencies	Navy	Crouch	Position 1	0	2022-07-07	offspring	HeTo	chick	KLF	4	late
2022-07-07_Lennart_NavyCobaltIndigo_Coder-Anne.arch	Frequencies	Navy	Crouch	Position 2	0	2022-07-07	offspring	HeTo	chick	KLF	4	late
2022-07-07_Lennart_NavyCobaltIndigo_Coder-Anne.arch	Frequencies	Navy	Ignore	Position 1	0	2022-07-07	offspring	HeTo	chick	KLF	4	late
2022-07-07_Lennart_NavyCobaltIndigo_Coder-Anne.arch	Frequencies	Navy	Ignore	Position 2	0	2022-07-07	offspring	HeTo	chick	KLF	4	late
2022-07-07_Lennart_NavyCobaltIndigo_Coder-Anne.arch	Durations	Navy	Mask	Position 1	0	2022-07-07	offspring	HeTo	chick	KLF	4	late
2022-07-07_Lennart_NavyCobaltIndigo_Coder-Anne.arch	Durations	Navy	Mask	Position 2	0	2022-07-07	offspring	HeTo	chick	KLF	4	late
2022-07-07_Lennart_NavyCobaltIndigo_Coder-Anne.arch	Durations	Navy	Approach	Position 1	0	2022-07-07	offspring	HeTo	chick	KLF	4	late
2022-07-07_Lennart_NavyCobaltIndigo_Coder-Anne.arch	Durations	Navy	Approach	Position 2	0	2022-07-07	offspring	HeTo	chick	KLF	4	late
2022-07-07_Lennart_NavyCobaltIndigo_Coder-Anne.arch	Durations	Navy	Proximity	Position 1	0	2022-07-07	offspring	HeTo	chick	KLF	4	late
2022-07-07_Lennart_NavyCobaltIndigo_Coder-Anne.arch	Durations	Navy	Proximity	Position 2	0	2022-07-07	offspring	HeTo	chick	KLF	4	late
2022-07-07_Lennart_NavyCobaltIndigo_Coder-Anne.arch	Durations	Navy	Scolding	Position 1	0	2022-07-07	offspring	HeTo	chick	KLF	4	late
2022-07-07_Lennart_NavyCobaltIndigo_Coder-Anne.arch	Durations	Navy	Scolding	Position 2	0	2022-07-07	offspring	HeTo	chick	KLF	4	late
2022-07-07_Lennart_NavyCobaltIndigo_Coder-Anne.arch	Durations	Navy	Ground	Position 1	0	2022-07-07	offspring	HeTo	chick	KLF	4	late
2022-07-07_Lennart_NavyCobaltIndigo_Coder-Anne.arch	Durations	Navy	Ground	Position 2	0	2022-07-07	offspring	HeTo	chick	KLF	4	late
2022-07-07_Lennart_NavyCobaltIndigo_Coder-Anne.arch	Durations	Navy	Out of Sight	Position 1	0	2022-07-07	offspring	HeTo	chick	KLF	4	late
2022-07-07_Lennart_NavyCobaltIndigo_Coder-Anne.arch	Durations	Navy	Out of Sight	Position 2	0	2022-07-07	offspring	HeTo	chick	KLF	4	late
2022-07-07_Lennart_NavyCobaltIndigo_Coder-Anne.arch	Durations	Navy	Other Call	Position 1	0	2022-07-07	offspring	HeTo	chick	KLF	4	late
2022-07-07_Lennart_NavyCobaltIndigo_Coder-Anne.arch	Durations	Navy	Other Call	Position 2	0	2022-07-07	offspring	HeTo	chick	KLF	4	late
2022-07-07_Lennart_NavyCobaltIndigo_Coder-Anne.arch	Durations	Navy	Investigate	Position 1	133.6	2022-07-07	offspring	HeTo	chick	KLF	4	late
2022-07-07_Lennart_NavyCobaltIndigo_Coder-Anne.arch	Durations	Navy	Investigate	Position 2	133	2022-07-07	offspring	HeTo	chick	KLF	4	late
2022-07-07_Lennart_NavyCobaltIndigo_Coder-Anne.arch	Durations	Navy	Crouch	Position 1	0	2022-07-07	offspring	HeTo	chick	KLF	4	late
2022-07-07_Lennart_NavyCobaltIndigo_Coder-Anne.arch	Durations	Navy	Crouch	Position 2	0	2022-07-07	offspring	HeTo	chick	KLF	4	late
2022-07-07_Lennart_NavyCobaltIndigo_Coder-Anne.arch	Durations	Navy	Ignore	Position 1	0	2022-07-07	offspring	HeTo	chick	KLF	4	late
2022-07-07_Lennart_NavyCobaltIndigo_Coder-Anne.arch	Durations	Navy	Ignore	Position 2	0	2022-07-07	offspring	HeTo	chick	KLF	4	late
2022-07-07_Lennart_NavyCobaltIndigo_Coder-Anne.arch	Durations	Navy	Total Time	Position 1	133.6	2022-07-07	offspring	HeTo	chick	KLF	4	late
2022-07-07_Lennart_NavyCobaltIndigo_Coder-Anne.arch	Durations	Navy	Total Time	Position 2	133	2022-07-07	offspring	HeTo	chick	KLF	4	late
2022-07-07_Lennart_NavyCobaltIndigo_Coder-Anne.arch	Percentages	Navy	Mask	Position 1	0	2022-07-07	offspring	HeTo	chick	KLF	4	late
2022-07-07_Lennart_NavyCobaltIndigo_Coder-Anne.arch	Percentages	Navy	Mask	Position 2	0	2022-07-07	offspring	HeTo	chick	KLF	4	late
2022-07-07_Lennart_NavyCobaltIndigo_Coder-Anne.arch	Percentages	Navy	Approach	Position 1	0	2022-07-07	offspring	HeTo	chick	KLF	4	late
2022-07-07_Lennart_NavyCobaltIndigo_Coder-Anne.arch	Percentages	Navy	Approach	Position 2	0	2022-07-07	offspring	HeTo	chick	KLF	4	late
2022-07-07_Lennart_NavyCobaltIndigo_Coder-Anne.arch	Percentages	Navy	Proximity	Position 1	0	2022-07-07	offspring	HeTo	chick	KLF	4	late
2022-07-07_Lennart_NavyCobaltIndigo_Coder-Anne.arch	Percentages	Navy	Proximity	Position 2	0	2022-07-07	offspring	HeTo	chick	KLF	4	late
2022-07-07_Lennart_NavyCobaltIndigo_Coder-Anne.arch	Percentages	Navy	Scolding	Position 1	0	2022-07-07	offspring	HeTo	chick	KLF	4	late
2022-07-07_Lennart_NavyCobaltIndigo_Coder-Anne.arch	Percentages	Navy	Scolding	Position 2	0	2022-07-07	offspring	HeTo	chick	KLF	4	late
2022-07-07_Lennart_NavyCobaltIndigo_Coder-Anne.arch	Percentages	Navy	Ground	Position 1	0	2022-07-07	offspring	HeTo	chick	KLF	4	late
2022-07-07_Lennart_NavyCobaltIndigo_Coder-Anne.arch	Percentages	Navy	Ground	Position 2	0	2022-07-07	offspring	HeTo	chick	KLF	4	late
2022-07-07_Lennart_NavyCobaltIndigo_Coder-Anne.arch	Percentages	Navy	Out of Sight	Position 1	0	2022-07-07	offspring	HeTo	chick	KLF	4	late
2022-07-07_Lennart_NavyCobaltIndigo_Coder-Anne.arch	Percentages	Navy	Out of Sight	Position 2	0	2022-07-07	offspring	HeTo	chick	KLF	4	late
2022-07-07_Lennart_NavyCobaltIndigo_Coder-Anne.arch	Percentages	Navy	Other Call	Position 1	0	2022-07-07	offspring	HeTo	chick	KLF	4	late
2022-07-07_Lennart_NavyCobaltIndigo_Coder-Anne.arch	Percentages	Navy	Other Call	Position 2	0	2022-07-07	offspring	HeTo	chick	KLF	4	late
2022-07-07_Lennart_NavyCobaltIndigo_Coder-Anne.arch	Percentages	Navy	Investigate	Position 1	100	2022-07-07	offspring	HeTo	chick	KLF	4	late
2022-07-07_Lennart_NavyCobaltIndigo_Coder-Anne.arch	Percentages	Navy	Investigate	Position 2	100	2022-07-07	offspring	HeTo	chick	KLF	4	late
2022-07-07_Lennart_NavyCobaltIndigo_Coder-Anne.arch	Percentages	Navy	Crouch	Position 1	0	2022-07-07	offspring	HeTo	chick	KLF	4	late
2022-07-07_Lennart_NavyCobaltIndigo_Coder-Anne.arch	Percentages	Navy	Crouch	Position 2	0	2022-07-07	offspring	HeTo	chick	KLF	4	late
2022-07-07_Lennart_NavyCobaltIndigo_Coder-Anne.arch	Percentages	Navy	Ignore	Position 1	0	2022-07-07	offspring	HeTo	chick	KLF	4	late
2022-07-07_Lennart_NavyCobaltIndigo_Coder-Anne.arch	Percentages	Navy	Ignore	Position 2	0	2022-07-07	offspring	HeTo	chick	KLF	4	late
2022-07-07_Lennart_NavyCobaltIndigo_Coder-Anne.arch	Frequencies	Cobalt	Mask	Position 1	0	2022-07-07	offspring	HeTo	chick	KLF	4	late
2022-07-07_Lennart_NavyCobaltIndigo_Coder-Anne.arch	Frequencies	Cobalt	Mask	Position 2	0	2022-07-07	offspring	HeTo	chick	KLF	4	late
2022-07-07_Lennart_NavyCobaltIndigo_Coder-Anne.arch	Frequencies	Cobalt	Approach	Position 1	0	2022-07-07	offspring	HeTo	chick	KLF	4	late
2022-07-07_Lennart_NavyCobaltIndigo_Coder-Anne.arch	Frequencies	Cobalt	Approach	Position 2	0	2022-07-07	offspring	HeTo	chick	KLF	4	late
2022-07-07_Lennart_NavyCobaltIndigo_Coder-Anne.arch	Frequencies	Cobalt	Proximity	Position 1	0	2022-07-07	offspring	HeTo	chick	KLF	4	late
2022-07-07_Lennart_NavyCobaltIndigo_Coder-Anne.arch	Frequencies	Cobalt	Proximity	Position 2	0	2022-07-07	offspring	HeTo	chick	KLF	4	late
2022-07-07_Lennart_NavyCobaltIndigo_Coder-Anne.arch	Frequencies	Cobalt	Scolding	Position 1	0	2022-07-07	offspring	HeTo	chick	KLF	4	late
2022-07-07_Lennart_NavyCobaltIndigo_Coder-Anne.arch	Frequencies	Cobalt	Scolding	Position 2	0	2022-07-07	offspring	HeTo	chick	KLF	4	late
2022-07-07_Lennart_NavyCobaltIndigo_Coder-Anne.arch	Frequencies	Cobalt	Ground	Position 1	0	2022-07-07	offspring	HeTo	chick	KLF	4	late
2022-07-07_Lennart_NavyCobaltIndigo_Coder-Anne.arch	Frequencies	Cobalt	Ground	Position 2	0	2022-07-07	offspring	HeTo	chick	KLF	4	late
2022-07-07_Lennart_NavyCobaltIndigo_Coder-Anne.arch	Frequencies	Cobalt	Out of Sight	Position 1	0	2022-07-07	offspring	HeTo	chick	KLF	4	late
2022-07-07_Lennart_NavyCobaltIndigo_Coder-Anne.arch	Frequencies	Cobalt	Out of Sight	Position 2	0	2022-07-07	offspring	HeTo	chick	KLF	4	late
2022-07-07_Lennart_NavyCobaltIndigo_Coder-Anne.arch	Frequencies	Cobalt	Other Call	Position 1	0	2022-07-07	offspring	HeTo	chick	KLF	4	late
2022-07-07_Lennart_NavyCobaltIndigo_Coder-Anne.arch	Frequencies	Cobalt	Other Call	Position 2	0	2022-07-07	offspring	HeTo	chick	KLF	4	late
2022-07-07_Lennart_NavyCobaltIndigo_Coder-Anne.arch	Frequencies	Cobalt	Investigate	Position 1	1	2022-07-07	offspring	HeTo	chick	KLF	4	late
2022-07-07_Lennart_NavyCobaltIndigo_Coder-Anne.arch	Frequencies	Cobalt	Investigate	Position 2	1	2022-07-07	offspring	HeTo	chick	KLF	4	late
2022-07-07_Lennart_NavyCobaltIndigo_Coder-Anne.arch	Frequencies	Cobalt	Crouch	Position 1	0	2022-07-07	offspring	HeTo	chick	KLF	4	late
2022-07-07_Lennart_NavyCobaltIndigo_Coder-Anne.arch	Frequencies	Cobalt	Crouch	Position 2	0	2022-07-07	offspring	HeTo	chick	KLF	4	late
2022-07-07_Lennart_NavyCobaltIndigo_Coder-Anne.arch	Frequencies	Cobalt	Ignore	Position 1	0	2022-07-07	offspring	HeTo	chick	KLF	4	late
2022-07-07_Lennart_NavyCobaltIndigo_Coder-Anne.arch	Frequencies	Cobalt	Ignore	Position 2	0	2022-07-07	offspring	HeTo	chick	KLF	4	late
2022-07-07_Lennart_NavyCobaltIndigo_Coder-Anne.arch	Durations	Cobalt	Mask	Position 1	0	2022-07-07	offspring	HeTo	chick	KLF	4	late
2022-07-07_Lennart_NavyCobaltIndigo_Coder-Anne.arch	Durations	Cobalt	Mask	Position 2	0	2022-07-07	offspring	HeTo	chick	KLF	4	late
2022-07-07_Lennart_NavyCobaltIndigo_Coder-Anne.arch	Durations	Cobalt	Approach	Position 1	0	2022-07-07	offspring	HeTo	chick	KLF	4	late
2022-07-07_Lennart_NavyCobaltIndigo_Coder-Anne.arch	Durations	Cobalt	Approach	Position 2	0	2022-07-07	offspring	HeTo	chick	KLF	4	late
2022-07-07_Lennart_NavyCobaltIndigo_Coder-Anne.arch	Durations	Cobalt	Proximity	Position 1	0	2022-07-07	offspring	HeTo	chick	KLF	4	late
2022-07-07_Lennart_NavyCobaltIndigo_Coder-Anne.arch	Durations	Cobalt	Proximity	Position 2	0	2022-07-07	offspring	HeTo	chick	KLF	4	late
2022-07-07_Lennart_NavyCobaltIndigo_Coder-Anne.arch	Durations	Cobalt	Scolding	Position 1	0	2022-07-07	offspring	HeTo	chick	KLF	4	late
2022-07-07_Lennart_NavyCobaltIndigo_Coder-Anne.arch	Durations	Cobalt	Scolding	Position 2	0	2022-07-07	offspring	HeTo	chick	KLF	4	late
2022-07-07_Lennart_NavyCobaltIndigo_Coder-Anne.arch	Durations	Cobalt	Ground	Position 1	0	2022-07-07	offspring	HeTo	chick	KLF	4	late
2022-07-07_Lennart_NavyCobaltIndigo_Coder-Anne.arch	Durations	Cobalt	Ground	Position 2	0	2022-07-07	offspring	HeTo	chick	KLF	4	late
2022-07-07_Lennart_NavyCobaltIndigo_Coder-Anne.arch	Durations	Cobalt	Out of Sight	Position 1	0	2022-07-07	offspring	HeTo	chick	KLF	4	late
2022-07-07_Lennart_NavyCobaltIndigo_Coder-Anne.arch	Durations	Cobalt	Out of Sight	Position 2	0	2022-07-07	offspring	HeTo	chick	KLF	4	late
2022-07-07_Lennart_NavyCobaltIndigo_Coder-Anne.arch	Durations	Cobalt	Other Call	Position 1	0	2022-07-07	offspring	HeTo	chick	KLF	4	late
2022-07-07_Lennart_NavyCobaltIndigo_Coder-Anne.arch	Durations	Cobalt	Other Call	Position 2	0	2022-07-07	offspring	HeTo	chick	KLF	4	late
2022-07-07_Lennart_NavyCobaltIndigo_Coder-Anne.arch	Durations	Cobalt	Investigate	Position 1	133.6	2022-07-07	offspring	HeTo	chick	KLF	4	late
2022-07-07_Lennart_NavyCobaltIndigo_Coder-Anne.arch	Durations	Cobalt	Investigate	Position 2	133	2022-07-07	offspring	HeTo	chick	KLF	4	late
2022-07-07_Lennart_NavyCobaltIndigo_Coder-Anne.arch	Durations	Cobalt	Crouch	Position 1	0	2022-07-07	offspring	HeTo	chick	KLF	4	late
2022-07-07_Lennart_NavyCobaltIndigo_Coder-Anne.arch	Durations	Cobalt	Crouch	Position 2	0	2022-07-07	offspring	HeTo	chick	KLF	4	late
2022-07-07_Lennart_NavyCobaltIndigo_Coder-Anne.arch	Durations	Cobalt	Ignore	Position 1	0	2022-07-07	offspring	HeTo	chick	KLF	4	late
2022-07-07_Lennart_NavyCobaltIndigo_Coder-Anne.arch	Durations	Cobalt	Ignore	Position 2	0	2022-07-07	offspring	HeTo	chick	KLF	4	late
2022-07-07_Lennart_NavyCobaltIndigo_Coder-Anne.arch	Durations	Cobalt	Total Time	Position 1	133.6	2022-07-07	offspring	HeTo	chick	KLF	4	late
2022-07-07_Lennart_NavyCobaltIndigo_Coder-Anne.arch	Durations	Cobalt	Total Time	Position 2	133	2022-07-07	offspring	HeTo	chick	KLF	4	late
2022-07-07_Lennart_NavyCobaltIndigo_Coder-Anne.arch	Percentages	Cobalt	Mask	Position 1	0	2022-07-07	offspring	HeTo	chick	KLF	4	late
2022-07-07_Lennart_NavyCobaltIndigo_Coder-Anne.arch	Percentages	Cobalt	Mask	Position 2	0	2022-07-07	offspring	HeTo	chick	KLF	4	late
2022-07-07_Lennart_NavyCobaltIndigo_Coder-Anne.arch	Percentages	Cobalt	Approach	Position 1	0	2022-07-07	offspring	HeTo	chick	KLF	4	late
2022-07-07_Lennart_NavyCobaltIndigo_Coder-Anne.arch	Percentages	Cobalt	Approach	Position 2	0	2022-07-07	offspring	HeTo	chick	KLF	4	late
2022-07-07_Lennart_NavyCobaltIndigo_Coder-Anne.arch	Percentages	Cobalt	Proximity	Position 1	0	2022-07-07	offspring	HeTo	chick	KLF	4	late
2022-07-07_Lennart_NavyCobaltIndigo_Coder-Anne.arch	Percentages	Cobalt	Proximity	Position 2	0	2022-07-07	offspring	HeTo	chick	KLF	4	late
2022-07-07_Lennart_NavyCobaltIndigo_Coder-Anne.arch	Percentages	Cobalt	Scolding	Position 1	0	2022-07-07	offspring	HeTo	chick	KLF	4	late
2022-07-07_Lennart_NavyCobaltIndigo_Coder-Anne.arch	Percentages	Cobalt	Scolding	Position 2	0	2022-07-07	offspring	HeTo	chick	KLF	4	late
2022-07-07_Lennart_NavyCobaltIndigo_Coder-Anne.arch	Percentages	Cobalt	Ground	Position 1	0	2022-07-07	offspring	HeTo	chick	KLF	4	late
2022-07-07_Lennart_NavyCobaltIndigo_Coder-Anne.arch	Percentages	Cobalt	Ground	Position 2	0	2022-07-07	offspring	HeTo	chick	KLF	4	late
2022-07-07_Lennart_NavyCobaltIndigo_Coder-Anne.arch	Percentages	Cobalt	Out of Sight	Position 1	0	2022-07-07	offspring	HeTo	chick	KLF	4	late
2022-07-07_Lennart_NavyCobaltIndigo_Coder-Anne.arch	Percentages	Cobalt	Out of Sight	Position 2	0	2022-07-07	offspring	HeTo	chick	KLF	4	late
2022-07-07_Lennart_NavyCobaltIndigo_Coder-Anne.arch	Percentages	Cobalt	Other Call	Position 1	0	2022-07-07	offspring	HeTo	chick	KLF	4	late
2022-07-07_Lennart_NavyCobaltIndigo_Coder-Anne.arch	Percentages	Cobalt	Other Call	Position 2	0	2022-07-07	offspring	HeTo	chick	KLF	4	late
2022-07-07_Lennart_NavyCobaltIndigo_Coder-Anne.arch	Percentages	Cobalt	Investigate	Position 1	100	2022-07-07	offspring	HeTo	chick	KLF	4	late
2022-07-07_Lennart_NavyCobaltIndigo_Coder-Anne.arch	Percentages	Cobalt	Investigate	Position 2	100	2022-07-07	offspring	HeTo	chick	KLF	4	late
2022-07-07_Lennart_NavyCobaltIndigo_Coder-Anne.arch	Percentages	Cobalt	Crouch	Position 1	0	2022-07-07	offspring	HeTo	chick	KLF	4	late
2022-07-07_Lennart_NavyCobaltIndigo_Coder-Anne.arch	Percentages	Cobalt	Crouch	Position 2	0	2022-07-07	offspring	HeTo	chick	KLF	4	late
2022-07-07_Lennart_NavyCobaltIndigo_Coder-Anne.arch	Percentages	Cobalt	Ignore	Position 1	0	2022-07-07	offspring	HeTo	chick	KLF	4	late
2022-07-07_Lennart_NavyCobaltIndigo_Coder-Anne.arch	Percentages	Cobalt	Ignore	Position 2	0	2022-07-07	offspring	HeTo	chick	KLF	4	late
2022-07-07_Tanguy_HeidiTom_Coder-Anne.arch	Frequencies	Heidi	Mask	Position 1	0	2022-07-07	female	HeTo	adult	KLF	4	late
2022-07-07_Tanguy_HeidiTom_Coder-Anne.arch	Frequencies	Heidi	Mask	Position 2	0	2022-07-07	female	HeTo	adult	KLF	4	late
2022-07-07_Tanguy_HeidiTom_Coder-Anne.arch	Frequencies	Heidi	Approach	Position 1	1	2022-07-07	female	HeTo	adult	KLF	4	late
2022-07-07_Tanguy_HeidiTom_Coder-Anne.arch	Frequencies	Heidi	Approach	Position 2	0	2022-07-07	female	HeTo	adult	KLF	4	late
2022-07-07_Tanguy_HeidiTom_Coder-Anne.arch	Frequencies	Heidi	Proximity	Position 1	0	2022-07-07	female	HeTo	adult	KLF	4	late
2022-07-07_Tanguy_HeidiTom_Coder-Anne.arch	Frequencies	Heidi	Proximity	Position 2	0	2022-07-07	female	HeTo	adult	KLF	4	late
2022-07-07_Tanguy_HeidiTom_Coder-Anne.arch	Frequencies	Heidi	Scolding	Position 1	1	2022-07-07	female	HeTo	adult	KLF	4	late
2022-07-07_Tanguy_HeidiTom_Coder-Anne.arch	Frequencies	Heidi	Scolding	Position 2	1	2022-07-07	female	HeTo	adult	KLF	4	late
2022-07-07_Tanguy_HeidiTom_Coder-Anne.arch	Frequencies	Heidi	Ground	Position 1	0	2022-07-07	female	HeTo	adult	KLF	4	late
2022-07-07_Tanguy_HeidiTom_Coder-Anne.arch	Frequencies	Heidi	Ground	Position 2	0	2022-07-07	female	HeTo	adult	KLF	4	late
2022-07-07_Tanguy_HeidiTom_Coder-Anne.arch	Frequencies	Heidi	Out of Sight	Position 1	0	2022-07-07	female	HeTo	adult	KLF	4	late
2022-07-07_Tanguy_HeidiTom_Coder-Anne.arch	Frequencies	Heidi	Out of Sight	Position 2	0	2022-07-07	female	HeTo	adult	KLF	4	late
2022-07-07_Tanguy_HeidiTom_Coder-Anne.arch	Frequencies	Heidi	Other Call	Position 1	0	2022-07-07	female	HeTo	adult	KLF	4	late
2022-07-07_Tanguy_HeidiTom_Coder-Anne.arch	Frequencies	Heidi	Other Call	Position 2	0	2022-07-07	female	HeTo	adult	KLF	4	late
2022-07-07_Tanguy_HeidiTom_Coder-Anne.arch	Frequencies	Heidi	Investigate	Position 1	0	2022-07-07	female	HeTo	adult	KLF	4	late
2022-07-07_Tanguy_HeidiTom_Coder-Anne.arch	Frequencies	Heidi	Investigate	Position 2	0	2022-07-07	female	HeTo	adult	KLF	4	late
2022-07-07_Tanguy_HeidiTom_Coder-Anne.arch	Frequencies	Heidi	Crouch	Position 1	0	2022-07-07	female	HeTo	adult	KLF	4	late
2022-07-07_Tanguy_HeidiTom_Coder-Anne.arch	Frequencies	Heidi	Crouch	Position 2	0	2022-07-07	female	HeTo	adult	KLF	4	late
2022-07-07_Tanguy_HeidiTom_Coder-Anne.arch	Frequencies	Heidi	Ignore	Position 1	0	2022-07-07	female	HeTo	adult	KLF	4	late
2022-07-07_Tanguy_HeidiTom_Coder-Anne.arch	Frequencies	Heidi	Ignore	Position 2	0	2022-07-07	female	HeTo	adult	KLF	4	late
2022-07-07_Tanguy_HeidiTom_Coder-Anne.arch	Durations	Heidi	Mask	Position 1	0	2022-07-07	female	HeTo	adult	KLF	4	late
2022-07-07_Tanguy_HeidiTom_Coder-Anne.arch	Durations	Heidi	Mask	Position 2	0	2022-07-07	female	HeTo	adult	KLF	4	late
2022-07-07_Tanguy_HeidiTom_Coder-Anne.arch	Durations	Heidi	Approach	Position 1	0.2	2022-07-07	female	HeTo	adult	KLF	4	late
2022-07-07_Tanguy_HeidiTom_Coder-Anne.arch	Durations	Heidi	Approach	Position 2	0	2022-07-07	female	HeTo	adult	KLF	4	late
2022-07-07_Tanguy_HeidiTom_Coder-Anne.arch	Durations	Heidi	Proximity	Position 1	0	2022-07-07	female	HeTo	adult	KLF	4	late
2022-07-07_Tanguy_HeidiTom_Coder-Anne.arch	Durations	Heidi	Proximity	Position 2	0	2022-07-07	female	HeTo	adult	KLF	4	late
2022-07-07_Tanguy_HeidiTom_Coder-Anne.arch	Durations	Heidi	Scolding	Position 1	133.6	2022-07-07	female	HeTo	adult	KLF	4	late
2022-07-07_Tanguy_HeidiTom_Coder-Anne.arch	Durations	Heidi	Scolding	Position 2	133	2022-07-07	female	HeTo	adult	KLF	4	late
2022-07-07_Tanguy_HeidiTom_Coder-Anne.arch	Durations	Heidi	Ground	Position 1	0	2022-07-07	female	HeTo	adult	KLF	4	late
2022-07-07_Tanguy_HeidiTom_Coder-Anne.arch	Durations	Heidi	Ground	Position 2	0	2022-07-07	female	HeTo	adult	KLF	4	late
2022-07-07_Tanguy_HeidiTom_Coder-Anne.arch	Durations	Heidi	Out of Sight	Position 1	0	2022-07-07	female	HeTo	adult	KLF	4	late
2022-07-07_Tanguy_HeidiTom_Coder-Anne.arch	Durations	Heidi	Out of Sight	Position 2	0	2022-07-07	female	HeTo	adult	KLF	4	late
2022-07-07_Tanguy_HeidiTom_Coder-Anne.arch	Durations	Heidi	Other Call	Position 1	0	2022-07-07	female	HeTo	adult	KLF	4	late
2022-07-07_Tanguy_HeidiTom_Coder-Anne.arch	Durations	Heidi	Other Call	Position 2	0	2022-07-07	female	HeTo	adult	KLF	4	late
2022-07-07_Tanguy_HeidiTom_Coder-Anne.arch	Durations	Heidi	Investigate	Position 1	0	2022-07-07	female	HeTo	adult	KLF	4	late
2022-07-07_Tanguy_HeidiTom_Coder-Anne.arch	Durations	Heidi	Investigate	Position 2	0	2022-07-07	female	HeTo	adult	KLF	4	late
2022-07-07_Tanguy_HeidiTom_Coder-Anne.arch	Durations	Heidi	Crouch	Position 1	0	2022-07-07	female	HeTo	adult	KLF	4	late
2022-07-07_Tanguy_HeidiTom_Coder-Anne.arch	Durations	Heidi	Crouch	Position 2	0	2022-07-07	female	HeTo	adult	KLF	4	late
2022-07-07_Tanguy_HeidiTom_Coder-Anne.arch	Durations	Heidi	Ignore	Position 1	0	2022-07-07	female	HeTo	adult	KLF	4	late
2022-07-07_Tanguy_HeidiTom_Coder-Anne.arch	Durations	Heidi	Ignore	Position 2	0	2022-07-07	female	HeTo	adult	KLF	4	late
2022-07-07_Tanguy_HeidiTom_Coder-Anne.arch	Durations	Heidi	Total Time	Position 1	133.6	2022-07-07	female	HeTo	adult	KLF	4	late
2022-07-07_Tanguy_HeidiTom_Coder-Anne.arch	Durations	Heidi	Total Time	Position 2	133	2022-07-07	female	HeTo	adult	KLF	4	late
2022-07-07_Tanguy_HeidiTom_Coder-Anne.arch	Percentages	Heidi	Mask	Position 1	0	2022-07-07	female	HeTo	adult	KLF	4	late
2022-07-07_Tanguy_HeidiTom_Coder-Anne.arch	Percentages	Heidi	Mask	Position 2	0	2022-07-07	female	HeTo	adult	KLF	4	late
2022-07-07_Tanguy_HeidiTom_Coder-Anne.arch	Percentages	Heidi	Approach	Position 1	0.15	2022-07-07	female	HeTo	adult	KLF	4	late
2022-07-07_Tanguy_HeidiTom_Coder-Anne.arch	Percentages	Heidi	Approach	Position 2	0	2022-07-07	female	HeTo	adult	KLF	4	late
2022-07-07_Tanguy_HeidiTom_Coder-Anne.arch	Percentages	Heidi	Proximity	Position 1	0	2022-07-07	female	HeTo	adult	KLF	4	late
2022-07-07_Tanguy_HeidiTom_Coder-Anne.arch	Percentages	Heidi	Proximity	Position 2	0	2022-07-07	female	HeTo	adult	KLF	4	late
2022-07-07_Tanguy_HeidiTom_Coder-Anne.arch	Percentages	Heidi	Scolding	Position 1	100	2022-07-07	female	HeTo	adult	KLF	4	late
2022-07-07_Tanguy_HeidiTom_Coder-Anne.arch	Percentages	Heidi	Scolding	Position 2	100	2022-07-07	female	HeTo	adult	KLF	4	late
2022-07-07_Tanguy_HeidiTom_Coder-Anne.arch	Percentages	Heidi	Ground	Position 1	0	2022-07-07	female	HeTo	adult	KLF	4	late
2022-07-07_Tanguy_HeidiTom_Coder-Anne.arch	Percentages	Heidi	Ground	Position 2	0	2022-07-07	female	HeTo	adult	KLF	4	late
2022-07-07_Tanguy_HeidiTom_Coder-Anne.arch	Percentages	Heidi	Out of Sight	Position 1	0	2022-07-07	female	HeTo	adult	KLF	4	late
2022-07-07_Tanguy_HeidiTom_Coder-Anne.arch	Percentages	Heidi	Out of Sight	Position 2	0	2022-07-07	female	HeTo	adult	KLF	4	late
2022-07-07_Tanguy_HeidiTom_Coder-Anne.arch	Percentages	Heidi	Other Call	Position 1	0	2022-07-07	female	HeTo	adult	KLF	4	late
2022-07-07_Tanguy_HeidiTom_Coder-Anne.arch	Percentages	Heidi	Other Call	Position 2	0	2022-07-07	female	HeTo	adult	KLF	4	late
2022-07-07_Tanguy_HeidiTom_Coder-Anne.arch	Percentages	Heidi	Investigate	Position 1	0	2022-07-07	female	HeTo	adult	KLF	4	late
2022-07-07_Tanguy_HeidiTom_Coder-Anne.arch	Percentages	Heidi	Investigate	Position 2	0	2022-07-07	female	HeTo	adult	KLF	4	late
2022-07-07_Tanguy_HeidiTom_Coder-Anne.arch	Percentages	Heidi	Crouch	Position 1	0	2022-07-07	female	HeTo	adult	KLF	4	late
2022-07-07_Tanguy_HeidiTom_Coder-Anne.arch	Percentages	Heidi	Crouch	Position 2	0	2022-07-07	female	HeTo	adult	KLF	4	late
2022-07-07_Tanguy_HeidiTom_Coder-Anne.arch	Percentages	Heidi	Ignore	Position 1	0	2022-07-07	female	HeTo	adult	KLF	4	late
2022-07-07_Tanguy_HeidiTom_Coder-Anne.arch	Percentages	Heidi	Ignore	Position 2	0	2022-07-07	female	HeTo	adult	KLF	4	late
2022-07-07_Tanguy_HeidiTom_Coder-Anne.arch	Frequencies	Tom	Mask	Position 1	0	2022-07-07	male	HeTo	adult	KLF	4	late
2022-07-07_Tanguy_HeidiTom_Coder-Anne.arch	Frequencies	Tom	Mask	Position 2	0	2022-07-07	male	HeTo	adult	KLF	4	late
2022-07-07_Tanguy_HeidiTom_Coder-Anne.arch	Frequencies	Tom	Approach	Position 1	1	2022-07-07	male	HeTo	adult	KLF	4	late
2022-07-07_Tanguy_HeidiTom_Coder-Anne.arch	Frequencies	Tom	Approach	Position 2	0	2022-07-07	male	HeTo	adult	KLF	4	late
2022-07-07_Tanguy_HeidiTom_Coder-Anne.arch	Frequencies	Tom	Proximity	Position 1	1	2022-07-07	male	HeTo	adult	KLF	4	late
2022-07-07_Tanguy_HeidiTom_Coder-Anne.arch	Frequencies	Tom	Proximity	Position 2	1	2022-07-07	male	HeTo	adult	KLF	4	late
2022-07-07_Tanguy_HeidiTom_Coder-Anne.arch	Frequencies	Tom	Scolding	Position 1	1	2022-07-07	male	HeTo	adult	KLF	4	late
2022-07-07_Tanguy_HeidiTom_Coder-Anne.arch	Frequencies	Tom	Scolding	Position 2	1	2022-07-07	male	HeTo	adult	KLF	4	late
2022-07-07_Tanguy_HeidiTom_Coder-Anne.arch	Frequencies	Tom	Ground	Position 1	0	2022-07-07	male	HeTo	adult	KLF	4	late
2022-07-07_Tanguy_HeidiTom_Coder-Anne.arch	Frequencies	Tom	Ground	Position 2	0	2022-07-07	male	HeTo	adult	KLF	4	late
2022-07-07_Tanguy_HeidiTom_Coder-Anne.arch	Frequencies	Tom	Out of Sight	Position 1	0	2022-07-07	male	HeTo	adult	KLF	4	late
2022-07-07_Tanguy_HeidiTom_Coder-Anne.arch	Frequencies	Tom	Out of Sight	Position 2	0	2022-07-07	male	HeTo	adult	KLF	4	late
2022-07-07_Tanguy_HeidiTom_Coder-Anne.arch	Frequencies	Tom	Other Call	Position 1	0	2022-07-07	male	HeTo	adult	KLF	4	late
2022-07-07_Tanguy_HeidiTom_Coder-Anne.arch	Frequencies	Tom	Other Call	Position 2	0	2022-07-07	male	HeTo	adult	KLF	4	late
2022-07-07_Tanguy_HeidiTom_Coder-Anne.arch	Frequencies	Tom	Investigate	Position 1	0	2022-07-07	male	HeTo	adult	KLF	4	late
2022-07-07_Tanguy_HeidiTom_Coder-Anne.arch	Frequencies	Tom	Investigate	Position 2	0	2022-07-07	male	HeTo	adult	KLF	4	late
2022-07-07_Tanguy_HeidiTom_Coder-Anne.arch	Frequencies	Tom	Crouch	Position 1	0	2022-07-07	male	HeTo	adult	KLF	4	late
2022-07-07_Tanguy_HeidiTom_Coder-Anne.arch	Frequencies	Tom	Crouch	Position 2	0	2022-07-07	male	HeTo	adult	KLF	4	late
2022-07-07_Tanguy_HeidiTom_Coder-Anne.arch	Frequencies	Tom	Ignore	Position 1	0	2022-07-07	male	HeTo	adult	KLF	4	late
2022-07-07_Tanguy_HeidiTom_Coder-Anne.arch	Frequencies	Tom	Ignore	Position 2	0	2022-07-07	male	HeTo	adult	KLF	4	late
2022-07-07_Tanguy_HeidiTom_Coder-Anne.arch	Durations	Tom	Mask	Position 1	0	2022-07-07	male	HeTo	adult	KLF	4	late
2022-07-07_Tanguy_HeidiTom_Coder-Anne.arch	Durations	Tom	Mask	Position 2	0	2022-07-07	male	HeTo	adult	KLF	4	late
2022-07-07_Tanguy_HeidiTom_Coder-Anne.arch	Durations	Tom	Approach	Position 1	0.2	2022-07-07	male	HeTo	adult	KLF	4	late
2022-07-07_Tanguy_HeidiTom_Coder-Anne.arch	Durations	Tom	Approach	Position 2	0	2022-07-07	male	HeTo	adult	KLF	4	late
2022-07-07_Tanguy_HeidiTom_Coder-Anne.arch	Durations	Tom	Proximity	Position 1	120	2022-07-07	male	HeTo	adult	KLF	4	late
2022-07-07_Tanguy_HeidiTom_Coder-Anne.arch	Durations	Tom	Proximity	Position 2	133	2022-07-07	male	HeTo	adult	KLF	4	late
2022-07-07_Tanguy_HeidiTom_Coder-Anne.arch	Durations	Tom	Scolding	Position 1	133.6	2022-07-07	male	HeTo	adult	KLF	4	late
2022-07-07_Tanguy_HeidiTom_Coder-Anne.arch	Durations	Tom	Scolding	Position 2	133	2022-07-07	male	HeTo	adult	KLF	4	late
2022-07-07_Tanguy_HeidiTom_Coder-Anne.arch	Durations	Tom	Ground	Position 1	0	2022-07-07	male	HeTo	adult	KLF	4	late
2022-07-07_Tanguy_HeidiTom_Coder-Anne.arch	Durations	Tom	Ground	Position 2	0	2022-07-07	male	HeTo	adult	KLF	4	late
2022-07-07_Tanguy_HeidiTom_Coder-Anne.arch	Durations	Tom	Out of Sight	Position 1	0	2022-07-07	male	HeTo	adult	KLF	4	late
2022-07-07_Tanguy_HeidiTom_Coder-Anne.arch	Durations	Tom	Out of Sight	Position 2	0	2022-07-07	male	HeTo	adult	KLF	4	late
2022-07-07_Tanguy_HeidiTom_Coder-Anne.arch	Durations	Tom	Other Call	Position 1	0	2022-07-07	male	HeTo	adult	KLF	4	late
2022-07-07_Tanguy_HeidiTom_Coder-Anne.arch	Durations	Tom	Other Call	Position 2	0	2022-07-07	male	HeTo	adult	KLF	4	late
2022-07-07_Tanguy_HeidiTom_Coder-Anne.arch	Durations	Tom	Investigate	Position 1	0	2022-07-07	male	HeTo	adult	KLF	4	late
2022-07-07_Tanguy_HeidiTom_Coder-Anne.arch	Durations	Tom	Investigate	Position 2	0	2022-07-07	male	HeTo	adult	KLF	4	late
2022-07-07_Tanguy_HeidiTom_Coder-Anne.arch	Durations	Tom	Crouch	Position 1	0	2022-07-07	male	HeTo	adult	KLF	4	late
2022-07-07_Tanguy_HeidiTom_Coder-Anne.arch	Durations	Tom	Crouch	Position 2	0	2022-07-07	male	HeTo	adult	KLF	4	late
2022-07-07_Tanguy_HeidiTom_Coder-Anne.arch	Durations	Tom	Ignore	Position 1	0	2022-07-07	male	HeTo	adult	KLF	4	late
2022-07-07_Tanguy_HeidiTom_Coder-Anne.arch	Durations	Tom	Ignore	Position 2	0	2022-07-07	male	HeTo	adult	KLF	4	late
2022-07-07_Tanguy_HeidiTom_Coder-Anne.arch	Durations	Tom	Total Time	Position 1	133.6	2022-07-07	male	HeTo	adult	KLF	4	late
2022-07-07_Tanguy_HeidiTom_Coder-Anne.arch	Durations	Tom	Total Time	Position 2	133	2022-07-07	male	HeTo	adult	KLF	4	late
2022-07-07_Tanguy_HeidiTom_Coder-Anne.arch	Percentages	Tom	Mask	Position 1	0	2022-07-07	male	HeTo	adult	KLF	4	late
2022-07-07_Tanguy_HeidiTom_Coder-Anne.arch	Percentages	Tom	Mask	Position 2	0	2022-07-07	male	HeTo	adult	KLF	4	late
2022-07-07_Tanguy_HeidiTom_Coder-Anne.arch	Percentages	Tom	Approach	Position 1	0.15	2022-07-07	male	HeTo	adult	KLF	4	late
2022-07-07_Tanguy_HeidiTom_Coder-Anne.arch	Percentages	Tom	Approach	Position 2	0	2022-07-07	male	HeTo	adult	KLF	4	late
2022-07-07_Tanguy_HeidiTom_Coder-Anne.arch	Percentages	Tom	Proximity	Position 1	89.82	2022-07-07	male	HeTo	adult	KLF	4	late
2022-07-07_Tanguy_HeidiTom_Coder-Anne.arch	Percentages	Tom	Proximity	Position 2	100	2022-07-07	male	HeTo	adult	KLF	4	late
2022-07-07_Tanguy_HeidiTom_Coder-Anne.arch	Percentages	Tom	Scolding	Position 1	100	2022-07-07	male	HeTo	adult	KLF	4	late
2022-07-07_Tanguy_HeidiTom_Coder-Anne.arch	Percentages	Tom	Scolding	Position 2	100	2022-07-07	male	HeTo	adult	KLF	4	late
2022-07-07_Tanguy_HeidiTom_Coder-Anne.arch	Percentages	Tom	Ground	Position 1	0	2022-07-07	male	HeTo	adult	KLF	4	late
2022-07-07_Tanguy_HeidiTom_Coder-Anne.arch	Percentages	Tom	Ground	Position 2	0	2022-07-07	male	HeTo	adult	KLF	4	late
2022-07-07_Tanguy_HeidiTom_Coder-Anne.arch	Percentages	Tom	Out of Sight	Position 1	0	2022-07-07	male	HeTo	adult	KLF	4	late
2022-07-07_Tanguy_HeidiTom_Coder-Anne.arch	Percentages	Tom	Out of Sight	Position 2	0	2022-07-07	male	HeTo	adult	KLF	4	late
2022-07-07_Tanguy_HeidiTom_Coder-Anne.arch	Percentages	Tom	Other Call	Position 1	0	2022-07-07	male	HeTo	adult	KLF	4	late
2022-07-07_Tanguy_HeidiTom_Coder-Anne.arch	Percentages	Tom	Other Call	Position 2	0	2022-07-07	male	HeTo	adult	KLF	4	late
2022-07-07_Tanguy_HeidiTom_Coder-Anne.arch	Percentages	Tom	Investigate	Position 1	0	2022-07-07	male	HeTo	adult	KLF	4	late
2022-07-07_Tanguy_HeidiTom_Coder-Anne.arch	Percentages	Tom	Investigate	Position 2	0	2022-07-07	male	HeTo	adult	KLF	4	late
2022-07-07_Tanguy_HeidiTom_Coder-Anne.arch	Percentages	Tom	Crouch	Position 1	0	2022-07-07	male	HeTo	adult	KLF	4	late
2022-07-07_Tanguy_HeidiTom_Coder-Anne.arch	Percentages	Tom	Crouch	Position 2	0	2022-07-07	male	HeTo	adult	KLF	4	late
2022-07-07_Tanguy_HeidiTom_Coder-Anne.arch	Percentages	Tom	Ignore	Position 1	0	2022-07-07	male	HeTo	adult	KLF	4	late
2022-07-07_Tanguy_HeidiTom_Coder-Anne.arch	Percentages	Tom	Ignore	Position 2	0	2022-07-07	male	HeTo	adult	KLF	4	late
2022-07-08_Daria_JoeyRockyPlumeDownyBristle_Coder-Lisa.arch	Frequencies	Joey	Mask	Position 4	1	2022-07-08	female	JoRo	adult	HH	3	late
2022-07-08_Daria_JoeyRockyPlumeDownyBristle_Coder-Lisa.arch	Frequencies	Joey	Approach	Position 4	1	2022-07-08	female	JoRo	adult	HH	3	late
2022-07-08_Daria_JoeyRockyPlumeDownyBristle_Coder-Lisa.arch	Frequencies	Joey	Proximity	Position 4	0	2022-07-08	female	JoRo	adult	HH	3	late
2022-07-08_Daria_JoeyRockyPlumeDownyBristle_Coder-Lisa.arch	Frequencies	Joey	Scolding	Position 4	3	2022-07-08	female	JoRo	adult	HH	3	late
2022-07-08_Daria_JoeyRockyPlumeDownyBristle_Coder-Lisa.arch	Frequencies	Joey	Ground	Position 4	0	2022-07-08	female	JoRo	adult	HH	3	late
2022-07-08_Daria_JoeyRockyPlumeDownyBristle_Coder-Lisa.arch	Frequencies	Joey	Out of Sight	Position 4	0	2022-07-08	female	JoRo	adult	HH	3	late
2022-07-08_Daria_JoeyRockyPlumeDownyBristle_Coder-Lisa.arch	Frequencies	Joey	Other Call	Position 4	0	2022-07-08	female	JoRo	adult	HH	3	late
2022-07-08_Daria_JoeyRockyPlumeDownyBristle_Coder-Lisa.arch	Frequencies	Joey	Investigate	Position 4	2	2022-07-08	female	JoRo	adult	HH	3	late
2022-07-08_Daria_JoeyRockyPlumeDownyBristle_Coder-Lisa.arch	Frequencies	Joey	Crouch	Position 4	0	2022-07-08	female	JoRo	adult	HH	3	late
2022-07-08_Daria_JoeyRockyPlumeDownyBristle_Coder-Lisa.arch	Frequencies	Joey	Ignore	Position 4	0	2022-07-08	female	JoRo	adult	HH	3	late
2022-07-08_Daria_JoeyRockyPlumeDownyBristle_Coder-Lisa.arch	Durations	Joey	Mask	Position 4	234	2022-07-08	female	JoRo	adult	HH	3	late
2022-07-08_Daria_JoeyRockyPlumeDownyBristle_Coder-Lisa.arch	Durations	Joey	Approach	Position 4	0.2	2022-07-08	female	JoRo	adult	HH	3	late
2022-07-08_Daria_JoeyRockyPlumeDownyBristle_Coder-Lisa.arch	Durations	Joey	Proximity	Position 4	0	2022-07-08	female	JoRo	adult	HH	3	late
2022-07-08_Daria_JoeyRockyPlumeDownyBristle_Coder-Lisa.arch	Durations	Joey	Scolding	Position 4	183.4	2022-07-08	female	JoRo	adult	HH	3	late
2022-07-08_Daria_JoeyRockyPlumeDownyBristle_Coder-Lisa.arch	Durations	Joey	Ground	Position 4	0	2022-07-08	female	JoRo	adult	HH	3	late
2022-07-08_Daria_JoeyRockyPlumeDownyBristle_Coder-Lisa.arch	Durations	Joey	Out of Sight	Position 4	0	2022-07-08	female	JoRo	adult	HH	3	late
2022-07-08_Daria_JoeyRockyPlumeDownyBristle_Coder-Lisa.arch	Durations	Joey	Other Call	Position 4	0	2022-07-08	female	JoRo	adult	HH	3	late
2022-07-08_Daria_JoeyRockyPlumeDownyBristle_Coder-Lisa.arch	Durations	Joey	Investigate	Position 4	50.6	2022-07-08	female	JoRo	adult	HH	3	late
2022-07-08_Daria_JoeyRockyPlumeDownyBristle_Coder-Lisa.arch	Durations	Joey	Crouch	Position 4	0	2022-07-08	female	JoRo	adult	HH	3	late
2022-07-08_Daria_JoeyRockyPlumeDownyBristle_Coder-Lisa.arch	Durations	Joey	Ignore	Position 4	0	2022-07-08	female	JoRo	adult	HH	3	late
2022-07-08_Daria_JoeyRockyPlumeDownyBristle_Coder-Lisa.arch	Durations	Joey	Total Time	Position 4	234	2022-07-08	female	JoRo	adult	HH	3	late
2022-07-08_Daria_JoeyRockyPlumeDownyBristle_Coder-Lisa.arch	Percentages	Joey	Mask	Position 4	100	2022-07-08	female	JoRo	adult	HH	3	late
2022-07-08_Daria_JoeyRockyPlumeDownyBristle_Coder-Lisa.arch	Percentages	Joey	Approach	Position 4	0.09	2022-07-08	female	JoRo	adult	HH	3	late
2022-07-08_Daria_JoeyRockyPlumeDownyBristle_Coder-Lisa.arch	Percentages	Joey	Proximity	Position 4	0	2022-07-08	female	JoRo	adult	HH	3	late
2022-07-08_Daria_JoeyRockyPlumeDownyBristle_Coder-Lisa.arch	Percentages	Joey	Scolding	Position 4	78.38	2022-07-08	female	JoRo	adult	HH	3	late
2022-07-08_Daria_JoeyRockyPlumeDownyBristle_Coder-Lisa.arch	Percentages	Joey	Ground	Position 4	0	2022-07-08	female	JoRo	adult	HH	3	late
2022-07-08_Daria_JoeyRockyPlumeDownyBristle_Coder-Lisa.arch	Percentages	Joey	Out of Sight	Position 4	0	2022-07-08	female	JoRo	adult	HH	3	late
2022-07-08_Daria_JoeyRockyPlumeDownyBristle_Coder-Lisa.arch	Percentages	Joey	Other Call	Position 4	0	2022-07-08	female	JoRo	adult	HH	3	late
2022-07-08_Daria_JoeyRockyPlumeDownyBristle_Coder-Lisa.arch	Percentages	Joey	Investigate	Position 4	21.62	2022-07-08	female	JoRo	adult	HH	3	late
2022-07-08_Daria_JoeyRockyPlumeDownyBristle_Coder-Lisa.arch	Percentages	Joey	Crouch	Position 4	0	2022-07-08	female	JoRo	adult	HH	3	late
2022-07-08_Daria_JoeyRockyPlumeDownyBristle_Coder-Lisa.arch	Percentages	Joey	Ignore	Position 4	0	2022-07-08	female	JoRo	adult	HH	3	late
2022-07-08_Daria_JoeyRockyPlumeDownyBristle_Coder-Lisa.arch	Frequencies	Rocky	Mask	Position 4	1	2022-07-08	male	JoRo	adult	HH	3	late
2022-07-08_Daria_JoeyRockyPlumeDownyBristle_Coder-Lisa.arch	Frequencies	Rocky	Approach	Position 4	1	2022-07-08	male	JoRo	adult	HH	3	late
2022-07-08_Daria_JoeyRockyPlumeDownyBristle_Coder-Lisa.arch	Frequencies	Rocky	Proximity	Position 4	0	2022-07-08	male	JoRo	adult	HH	3	late
2022-07-08_Daria_JoeyRockyPlumeDownyBristle_Coder-Lisa.arch	Frequencies	Rocky	Scolding	Position 4	0	2022-07-08	male	JoRo	adult	HH	3	late
2022-07-08_Daria_JoeyRockyPlumeDownyBristle_Coder-Lisa.arch	Frequencies	Rocky	Ground	Position 4	0	2022-07-08	male	JoRo	adult	HH	3	late
2022-07-08_Daria_JoeyRockyPlumeDownyBristle_Coder-Lisa.arch	Frequencies	Rocky	Out of Sight	Position 4	0	2022-07-08	male	JoRo	adult	HH	3	late
2022-07-08_Daria_JoeyRockyPlumeDownyBristle_Coder-Lisa.arch	Frequencies	Rocky	Other Call	Position 4	0	2022-07-08	male	JoRo	adult	HH	3	late
2022-07-08_Daria_JoeyRockyPlumeDownyBristle_Coder-Lisa.arch	Frequencies	Rocky	Investigate	Position 4	2	2022-07-08	male	JoRo	adult	HH	3	late
2022-07-08_Daria_JoeyRockyPlumeDownyBristle_Coder-Lisa.arch	Frequencies	Rocky	Crouch	Position 4	0	2022-07-08	male	JoRo	adult	HH	3	late
2022-07-08_Daria_JoeyRockyPlumeDownyBristle_Coder-Lisa.arch	Frequencies	Rocky	Ignore	Position 4	1	2022-07-08	male	JoRo	adult	HH	3	late
2022-07-08_Daria_JoeyRockyPlumeDownyBristle_Coder-Lisa.arch	Durations	Rocky	Mask	Position 4	234	2022-07-08	male	JoRo	adult	HH	3	late
2022-07-08_Daria_JoeyRockyPlumeDownyBristle_Coder-Lisa.arch	Durations	Rocky	Approach	Position 4	0.2	2022-07-08	male	JoRo	adult	HH	3	late
2022-07-08_Daria_JoeyRockyPlumeDownyBristle_Coder-Lisa.arch	Durations	Rocky	Proximity	Position 4	0	2022-07-08	male	JoRo	adult	HH	3	late
2022-07-08_Daria_JoeyRockyPlumeDownyBristle_Coder-Lisa.arch	Durations	Rocky	Scolding	Position 4	0	2022-07-08	male	JoRo	adult	HH	3	late
2022-07-08_Daria_JoeyRockyPlumeDownyBristle_Coder-Lisa.arch	Durations	Rocky	Ground	Position 4	0	2022-07-08	male	JoRo	adult	HH	3	late
2022-07-08_Daria_JoeyRockyPlumeDownyBristle_Coder-Lisa.arch	Durations	Rocky	Out of Sight	Position 4	0	2022-07-08	male	JoRo	adult	HH	3	late
2022-07-08_Daria_JoeyRockyPlumeDownyBristle_Coder-Lisa.arch	Durations	Rocky	Other Call	Position 4	0	2022-07-08	male	JoRo	adult	HH	3	late
2022-07-08_Daria_JoeyRockyPlumeDownyBristle_Coder-Lisa.arch	Durations	Rocky	Investigate	Position 4	184	2022-07-08	male	JoRo	adult	HH	3	late
2022-07-08_Daria_JoeyRockyPlumeDownyBristle_Coder-Lisa.arch	Durations	Rocky	Crouch	Position 4	0	2022-07-08	male	JoRo	adult	HH	3	late
2022-07-08_Daria_JoeyRockyPlumeDownyBristle_Coder-Lisa.arch	Durations	Rocky	Ignore	Position 4	49.8	2022-07-08	male	JoRo	adult	HH	3	late
2022-07-08_Daria_JoeyRockyPlumeDownyBristle_Coder-Lisa.arch	Durations	Rocky	Total Time	Position 4	234	2022-07-08	male	JoRo	adult	HH	3	late
2022-07-08_Daria_JoeyRockyPlumeDownyBristle_Coder-Lisa.arch	Percentages	Rocky	Mask	Position 4	100	2022-07-08	male	JoRo	adult	HH	3	late
2022-07-08_Daria_JoeyRockyPlumeDownyBristle_Coder-Lisa.arch	Percentages	Rocky	Approach	Position 4	0.09	2022-07-08	male	JoRo	adult	HH	3	late
2022-07-08_Daria_JoeyRockyPlumeDownyBristle_Coder-Lisa.arch	Percentages	Rocky	Proximity	Position 4	0	2022-07-08	male	JoRo	adult	HH	3	late
2022-07-08_Daria_JoeyRockyPlumeDownyBristle_Coder-Lisa.arch	Percentages	Rocky	Scolding	Position 4	0	2022-07-08	male	JoRo	adult	HH	3	late
2022-07-08_Daria_JoeyRockyPlumeDownyBristle_Coder-Lisa.arch	Percentages	Rocky	Ground	Position 4	0	2022-07-08	male	JoRo	adult	HH	3	late
2022-07-08_Daria_JoeyRockyPlumeDownyBristle_Coder-Lisa.arch	Percentages	Rocky	Out of Sight	Position 4	0	2022-07-08	male	JoRo	adult	HH	3	late
2022-07-08_Daria_JoeyRockyPlumeDownyBristle_Coder-Lisa.arch	Percentages	Rocky	Other Call	Position 4	0	2022-07-08	male	JoRo	adult	HH	3	late
2022-07-08_Daria_JoeyRockyPlumeDownyBristle_Coder-Lisa.arch	Percentages	Rocky	Investigate	Position 4	78.63	2022-07-08	male	JoRo	adult	HH	3	late
2022-07-08_Daria_JoeyRockyPlumeDownyBristle_Coder-Lisa.arch	Percentages	Rocky	Crouch	Position 4	0	2022-07-08	male	JoRo	adult	HH	3	late
2022-07-08_Daria_JoeyRockyPlumeDownyBristle_Coder-Lisa.arch	Percentages	Rocky	Ignore	Position 4	21.28	2022-07-08	male	JoRo	adult	HH	3	late
2022-07-08_Daria_JoeyRockyPlumeDownyBristle_Coder-Lisa.arch	Frequencies	Bristle	Mask	Position 4	1	2022-07-08	offspring	JoRo	chick	HH	3	late
2022-07-08_Daria_JoeyRockyPlumeDownyBristle_Coder-Lisa.arch	Frequencies	Bristle	Approach	Position 4	0	2022-07-08	offspring	JoRo	chick	HH	3	late
2022-07-08_Daria_JoeyRockyPlumeDownyBristle_Coder-Lisa.arch	Frequencies	Bristle	Proximity	Position 4	0	2022-07-08	offspring	JoRo	chick	HH	3	late
2022-07-08_Daria_JoeyRockyPlumeDownyBristle_Coder-Lisa.arch	Frequencies	Bristle	Scolding	Position 4	0	2022-07-08	offspring	JoRo	chick	HH	3	late
2022-07-08_Daria_JoeyRockyPlumeDownyBristle_Coder-Lisa.arch	Frequencies	Bristle	Ground	Position 4	0	2022-07-08	offspring	JoRo	chick	HH	3	late
2022-07-08_Daria_JoeyRockyPlumeDownyBristle_Coder-Lisa.arch	Frequencies	Bristle	Out of Sight	Position 4	2	2022-07-08	offspring	JoRo	chick	HH	3	late
2022-07-08_Daria_JoeyRockyPlumeDownyBristle_Coder-Lisa.arch	Frequencies	Bristle	Other Call	Position 4	0	2022-07-08	offspring	JoRo	chick	HH	3	late
2022-07-08_Daria_JoeyRockyPlumeDownyBristle_Coder-Lisa.arch	Frequencies	Bristle	Investigate	Position 4	2	2022-07-08	offspring	JoRo	chick	HH	3	late
2022-07-08_Daria_JoeyRockyPlumeDownyBristle_Coder-Lisa.arch	Frequencies	Bristle	Crouch	Position 4	0	2022-07-08	offspring	JoRo	chick	HH	3	late
2022-07-08_Daria_JoeyRockyPlumeDownyBristle_Coder-Lisa.arch	Frequencies	Bristle	Ignore	Position 4	0	2022-07-08	offspring	JoRo	chick	HH	3	late
2022-07-08_Daria_JoeyRockyPlumeDownyBristle_Coder-Lisa.arch	Durations	Bristle	Mask	Position 4	234	2022-07-08	offspring	JoRo	chick	HH	3	late
2022-07-08_Daria_JoeyRockyPlumeDownyBristle_Coder-Lisa.arch	Durations	Bristle	Approach	Position 4	0	2022-07-08	offspring	JoRo	chick	HH	3	late
2022-07-08_Daria_JoeyRockyPlumeDownyBristle_Coder-Lisa.arch	Durations	Bristle	Proximity	Position 4	0	2022-07-08	offspring	JoRo	chick	HH	3	late
2022-07-08_Daria_JoeyRockyPlumeDownyBristle_Coder-Lisa.arch	Durations	Bristle	Scolding	Position 4	0	2022-07-08	offspring	JoRo	chick	HH	3	late
2022-07-08_Daria_JoeyRockyPlumeDownyBristle_Coder-Lisa.arch	Durations	Bristle	Ground	Position 4	0	2022-07-08	offspring	JoRo	chick	HH	3	late
[truncated: 18,405 more rows]
