# Supplementary material for: When to mob? plasticity of antipredator behavior in common ravens’ families (Corvus corax) across offspring development
Source: Anim Cogn. 2025 Jul 3;28(1):55. doi: 10.1007/s10071-025-01976-9 (PMC12226649; doi:10.1007/s10071-025-01976-9)
Supplement: Supplementary file 2 — Supplementary Material 2 [file 10071_2025_1976_MOESM2_ESM.r]

# Title: Plasticity of antipredator behavior in common ravens (Corvus corax) across developmental and social context
# Authors: Silvia Damini, Christian Blum, Petra Sumasgutner & Thomas Bugnyar
# last updated on 2024-05-27


# notes christian 2024-12-13 after resuming the script
# i need a quick reminder on the interpretation of the variation models
# i have not yet had time to re-fit all the models. i prioritised the direct response models, but have only started
# on the first variation model and not yet touched the other variation models.


# prepare workspace and data ####
  # set work directory, load packages, import data
    rm(list=ls())
    #setwd("C:/ucloud/Work/Projects/Co-authorships/silvia offspring anti predator")
    setwd("/Users/sd/Desktop/Experiements/Antipredator/Protocols-reports:thesis-info/Paper_antipredator_family/Paper")
    #devtools::install_github("glmmTMB/glmmTMB/glmmTMB")
    #devtools::install_cran("MASS")
    #remotes::install_github("CRAN/overdisp")
    library(readxl)
    library(tidyverse)
    library(glmmTMB)
    library(carData)
    library(car)
    library(ggplot2)
    library(ggeffects)
    library(data.table)
    library(ggnewscale)
    library(emmeans)
    library(broom.mixed)
    library(AER)
    library(lmtest)
    library(effects)
    library(overdisp)
    source("/Users/sd/lm_course/functions/boot_glmm-2.r")
    source("/Users/sd/lm_course/functions/coef_from_coxme.r")
    source("/Users/sd/lm_course/functions/coxme_stab.r")
    source("/Users/sd/lm_course/functions/diagnostic_fcns-2.r")
    source("/Users/sd/lm_course/functions/drop1_para_coxme.r")
    source("/Users/sd/lm_course/functions/glmm_stability-4.r")

    
    # available at https://zenodo.org/records/7670524
    mob <- read_csv("all data final.csv")
    str(mob)
    
  
# model 1: scolding duration ######    
    
    # filter data
    mob_scold = filter(mob, Behaviour == "Scolding" & # select response behaviour, in this case "Scolding"
                    Type == "Percentages" # select type of data
    )
    
    
    # check distribution of response
    hist(mob_scold$Value)
    prop.table(table(mob_scold$Value)) * 100 # gives count percentage per unique level of response
    # to help inform on which distribution to choose 
    
    # custom function (kindly provided by Roger Mundry) to drop cases including NAs, 
    # dummy code all factors and identify all possible random slopes 
    
    xx.fe.re=fe.re.tab(fe.model="Value~Age_Class*Period+Station",
                       re="(1|Subject)+(1|Date)+(1|Group_Parents)", data=mob_scold)

    nrow(mob_scold)==nrow(xx.fe.re$data) # no cases were dropped
    xx.fe.re$summary # show variation of levels of fixed effects within random effects to identify possible random slopes
    mod.scold=xx.fe.re$data # save prepared and dummy coded data
    
    # transform response
    transf.y=mod.scold$Value/100 # from percentages to proportions/ratios
    range(transf.y) # includes 0 and 1, therefore needs to be scaled for beta distribution model
    mod.scold$transf.y <- (transf.y*(length(transf.y) - 1) +
                           0.5)/length(transf.y)
    range(mod.scold$transf.y) # now fits range between 0 and 1
    rm(transf.y)  
    
    # centering of dummy coded predictors
    mod.scold$Age_Class.chick = mod.scold$Age_Class.chick - mean(mod.scold$Age_Class.chick)
    mod.scold$Period.late = mod.scold$Period.late - mean(mod.scold$Period.late)
    
    # full model
    full.mod_scold=glmmTMB(transf.y~Age_Class*Period+Station+
                       (1+Period.late|Subject)+
                       (1+Age_Class.chick|Date)+
                       (1+Age_Class.chick+Period.late+Age_Class*Period|Group_Parents),
                     data=mod.scold, family=beta_family(link="logit")) # does not converge, investigate random effects structure
    full.mod_scold$sdr$pdHess 
    
    summary(full.mod_scold)$varcor # absolute correlation parameters for Subject and Date estimated as (close to) 1, can be removed

    full.mod_scold=glmmTMB(transf.y~Age_Class*Period+Station+
                       (1+Period.late||Subject)+
                       (1+Age_Class.chick||Date)+
                       (1+Age_Class.chick+Period.late+Age_Class*Period|Group_Parents),
                     data=mod.scold, family=beta_family(link="logit")) # still does not converge
    full.mod_scold$sdr$pdHess 
    # because absolute correlation parameters for Group_Parents oftentimes close to 1 as well, remove that too
    
    full.mod_scold=glmmTMB(transf.y~Age_Class*Period+Station+
                       (1+Period.late||Subject)+
                       (1+Age_Class.chick||Date)+
                       (1+Age_Class.chick+Period.late+Age_Class*Period||Group_Parents),
                     data=mod.scold, family=beta_family(link="logit")) # converges
    full.mod_scold$sdr$pdHess 
    
    # null model
    # the null model is equal to the full model without the test effect(s)
    # in this case we are interested in an effect of "period" both with and without interaction wich "age"
    # we therefore consider "Age_Class : Period" and "Period" our two test predictors and exclude them from the null model
    null.mod_scold=glmmTMB(transf.y~Age_Class+Station+
                       (1+Period.late||Subject)+
                       (1+Age_Class.chick||Date)+
                       (1+Age_Class.chick+Period.late+Age_Class*Period||Group_Parents),
                     data=mod.scold, family=beta_family(link="logit")) # converges
    null.mod_scold$sdr$pdHess 
    
    ##### START RERUN CHRISTIAN
    # model diagnostics:
    # overdispersion test
    dispersion1=overdisp.test(full.mod_scold) # underdispersed, leading to potentially conservative tests, meaning increase in
    # risk of false negative findings (type II error)
    dispersion1
    ##### END RERUN CHRISTIAN
    
    # colinearity test via variance inflation factors
    xx=lm(transf.y~Age_Class+Period+Station, data=mod.scold)
    vif(xx) # good
    # the square of the values in the third column are interpreted like standard VIF
    vifs = vif(xx)[,3]^2
    vifs # all are very low and indicate no problems of colinearity
    # vifs for the following models will always be calculated as well, 
    # but if the predictors are identical, the VIFs will be too. 
    # in that case VIF are only reported once for the general modelling approach
    
    # check residuals
    hist(resid(full.mod_scold)) 
    
    ###### START RERUN CHRISTIAN
    # best linear predictors (BLUPs): deviations from common intercept and slopes
    ranef.diagn.plot(full.mod_scold)# acceptable, not great
    ###### END RERUN CHRISTIAN
    
    # model comparison
    comp1=as.data.frame(anova(null.mod_scold, full.mod_scold, test="Chisq")) # full model has significantly lower AIC
    comp1 
    # the full model representing our research hypothesis explains the data better than 
    # the null model representing the null hypothesis. analysis therefore continues
    
    # model output
    p_values1 <- as.data.frame(drop1(full.mod_scold, test = "Chisq")) # get p values for the entire predictors
    round(p_values1, 3) # interaction is significant, post hoc testing is justified
    
    summary(full.mod_scold) # model output - shows control predictors and main effects of interaction term
    confint(full.mod_scold) # confidence intervals
    model1=full.mod_scold
    
    
    # BOOTSTRAPS
    
    library(tictoc)
    tic() # start timer
    
    source("/Users/sd/lm_course/functions/boot_glmm-2.r")
     boot.full=boot.glmmtmb(m=full.mod_scold, data=mod.scold,
                           discard.non.conv=F, nboots=1000, para=F, resol=100,
                           level=0.95, n.cores=1)
    boot.full$ci.estimates$fe # get CIs for fixed effects
    m.stab.plot(boot.full$ci.estimates$fe) # as plot
    
    toc() # stop timer
    
    library(beepr)
    beep(3) # make noise
    
    ###### START RERUN CHRISTIAN
    # combined results and CI table
    summary_table <- tidy(full.mod_scold, effects = "fixed")
    confint_table <- tidy(full.mod_scold, effects = "fixed", conf.int = TRUE)
    result_table <- merge(summary_table, confint_table, by = "term")
    # substitutions I made while waiting for rerun
    #summary(full.mod_scold, effects="fixed")
    #confint_table <- tab_model(full.mod_scold, confint = TRUE)
    #result_table <- summary_table
    names(result_table)
    result_table <- result_table[, c("term", "estimate.x", "conf.low", "conf.high", "std.error.x", "statistic.x", "p.value.x")]
    colnames(result_table) <- c("Term", "Estimate", "Conf. Lower", "Conf. Upper", "Std. Error", "Z Value", "P Value")
    model1.results=result_table
    model1.results
    ###### END RERUN CHRISTIAN
    
    # post hoc test for the comparisons of interest:
    # define the emmeans grid for the Age_Class * Period interaction
    emci_grid = emmeans(full.mod_scold, ~ Age_Class * Period)
    
    # define comparisons to run, excluding "adult early - chick late" and "chick early - adult late"
    contrast_coefs = list(
      #"adult early - chick early" = c(1, -1, 0, 0),
      #"adult late - chick late" = c(0, 0, 1, -1),
      "adult early - adult late" = c(1, 0, -1, 0),
      "chick early - chick late" = c(0, 1, 0, -1)
    )
    
    # run coparisons (contrasts)
    posthoc_scold.results = contrast(emci_grid, contrast_coefs, adjust = "tukey") 
    # Note: adjust = "tukey" was changed to "sidak"
    # because "tukey" is only appropriate for one set of pairwise comparisons
    # however, we created a custom list of comparisons, excluding two possible comparisons,
    # therefore it is no longer the entire set of pairwise comparisons and we instead use "sidak", not "tukey."
    posthoc_scold.results
    confint(posthoc_scold.results)
    
    
    # plotting
    # get model estimates into useable format
    plot(ggpredict(full.mod_scold, terms = c("Age_Class", "Period"))) # plot results
    xxp = ggpredict(full.mod_scold, terms = c("Age_Class", "Period"))
    plot(xxp, add.data = TRUE) # plot results incl. data
    dt = setDT(xxp) # convert to data.table format 
    head(dt)
    str(dt)
    setnames(dt, old = c("group", "x"), new = c("Period", "Age_Class")) # rename x to age_class and group to Period
    dt # ready to use in plot
    
    # violin plot and scatter plot for observations, errorplot and diamond point plot for model results
    # grouping Period within age, color coding of Period
    
    # plot observations
    fig1a=ggplot(mob_scold, aes(x = Period, y = Value/100)) +
      geom_violin(aes(fill=Period), position=position_dodge(.9), alpha=0.2)+
      geom_jitter(aes(fill=Period, color=Period), alpha=0.4)+
      theme_classic()+
      theme(strip.background = element_blank(),
            strip.placement = "outside",
            axis.text.x = element_text(angle = -0))+
      facet_wrap(~Age_Class,  strip.position="bottom")+
      labs(x=NULL, y="Scolding Ratio", fill="Period", color="Period")
    fig1a  
      
    # plot observations with model estimates  
    fig1=
    ggplot(mob_scold, aes(x = Period, y = Value/100)) +
      geom_violin(aes(fill=Period), position=position_dodge(.9), alpha=0.2)+
      geom_jitter(aes(fill=Period, color=Period), alpha=0.4)+
      theme_classic()+
      theme(strip.background = element_blank(),
            strip.placement = "outside",
            axis.text.x = element_text(angle = -0))+
      facet_wrap(~Age_Class,  strip.position="bottom")+
      labs(x=NULL, y="Scolding Ratio", fill="Period", color="Period")+
      new_scale_fill()+ new_scale_color()+
      geom_errorbar(mapping = aes(ymax = conf.high,ymin = conf.low,x = Period,color = Period), width=0.9, linewidth=1.2,
                    data = dt, inherit.aes = FALSE)+
      geom_point(aes(x=Period, y=predicted, fill=Period, color=Period), size=3.5, alpha=1, shape=23,
                 data = dt, inherit.aes = FALSE)
    fig1
    
    # summary plot of findings    
    plot(allEffects(full.mod_scold))
 
    
    # reviewer suggests error and diamond plot in black
    fig1.black =
      ggplot(mob_scold, aes(x = Period, y = Value/100)) +
      geom_violin(aes(fill = Period), position = position_dodge(.9), alpha = 0.2) +
      geom_jitter(aes(fill = Period, color = Period), alpha = 0.4) +
      theme_classic() +
      theme(strip.background = element_blank(),
            strip.placement = "outside",
            axis.text.x = element_text(angle = -0)) +
      facet_wrap(~Age_Class, strip.position = "bottom") +
      labs(x = NULL, y = "scolding ratio", fill = "period", color = "period") +
      new_scale_fill() + new_scale_color() +
      geom_errorbar(
        mapping = aes(x = Period, ymin = conf.low, ymax = conf.high),
        data = dt,
        inherit.aes = FALSE,
        width = 0.9,
        linewidth = 0.8,
        color = "black"
      ) +
      geom_point(
        mapping = aes(x = Period, y = predicted),
        data = dt,
        inherit.aes = FALSE,
        size = 3.5,
        alpha = 1,
        shape = 23,
        color = "black",
        fill = "black"
      )
    fig1.black
    
    # model 1a: scolding variation ####
    names(mod.scold)
    var.dat_scold <- mod.scold %>% # calculate means, variance and absolute variance per grouping terms
      group_by(Period, Age_Class) %>% 
      mutate(mean_value = mean(Value),
             variance = abs(Value - mean_value),
             sqrt_variance = sqrt(variance)) %>% 
      ungroup()
    range(var.dat_scold$sqrt_variance)
    sort(unique(var.dat_scold$sqrt_variance))
    hist(var.dat_scold$sqrt_variance)

    # full model (Gaussian)
    full.mod_varscold=glmmTMB(sqrt_variance~Age_Class*Period+Station+
                       (1+Period.late||Subject)+
                       (1+Age_Class.chick||Date)+
                       (1+Age_Class.chick+Period.late+Age_Class*Period||Group_Parents),
                     data=var.dat_scold, family=gaussian) # does not converge
    full.mod_varscold$sdr$pdHess
    summary(full.mod_varscold)$varcor # remove random slope for the interaction
    
    full.mod_varscold=glmmTMB(sqrt_variance~Age_Class*Period+Station+
                       (1+Period.late||Subject)+
                       (1+Age_Class.chick||Date)+
                       (1+Age_Class.chick+Period.late||Group_Parents),
                     data=var.dat_scold, family=gaussian) # converges
    full.mod_varscold$sdr$pdHess
    
    null.mod_varscold=glmmTMB(sqrt_variance~Age_Class+Station+
                       (1+Period.late||Subject)+
                       (1+Age_Class.chick||Date)+
                       (1+Age_Class.chick+Period.late||Group_Parents),
                     data=var.dat_scold, family=gaussian) # converges
    null.mod_varscold$sdr$pdHess
    
    
    ###### START RERUN CHRISTIAN
    # Dharma model diagnostics  
    testDispersion(full.mod_varscold)
    simulationOutput <- simulateResiduals(fittedModel = full.mod_varscold, plot = F)
    plot(simulationOutput) # problematic
    testZeroInflation(simulationOutput) # zero inflated
    ###### END RERUN CHRISTIAN
    
    # deal with zero inflation:
    # run a model to identify what predictors are responsible for zero inflation
    zero.mod = glm((sqrt_variance == 0) ~ Age_Class * Period + Station, family = binomial, data = var.dat_scold)
    summary(zero.mod)
    
    zero1a <- as.data.frame(drop1(zero.mod, test = "Chisq")) # get p values for the entire predictors
    round(zero1a, 3)
    
    # we see that several predictors have significant effect on whether the response is zero or not, adjust our models:
    
    
    
    full.mod_varscold=glmmTMB(sqrt_variance~Age_Class*Period+Station+
                       (1+Period.late||Subject)+
                       (1+Age_Class.chick||Date)+
                       (1+Age_Class.chick+Period.late+Age_Class*Period||Group_Parents),
                     data=var.dat_scold, family=gaussian, ziformula = ~ 1) # converges
    
    full.mod_varscold$sdr$pdHess # does not converge
    
    
    # transform response for beta
    range(var.dat_scold$sqrt_variance)
    transf.y=var.dat_scold$sqrt_variance/10
    var.dat_scold$transf.y <- (transf.y*(length(transf.y) - 1) +
                           0.5)/length(transf.y)
    range(var.dat_scold$transf.y) # now fits range between 0 and 1
    rm(transf.y)  
    
    full.mod_varscold=glmmTMB(transf.y~Age_Class*Period+Station+
                       (1+Period.late||Subject)+
                       (1+Age_Class.chick||Date)+
                       (1+Age_Class.chick+Period.late+Age_Class*Period||Group_Parents),
                     data=var.dat_scold, family=beta_family(link="logit")) 
    full.mod_varscold$sdr$pdHess # converges
    
    null.mod_varscold=glmmTMB(transf.y~Age_Class+Station+
                                (1+Period.late||Subject)+
                                (1+Age_Class.chick||Date)+
                                (1+Age_Class.chick+Period.late+Age_Class*Period||Group_Parents),
                              data=var.dat_scold, family=beta_family(link="logit")) 
    null.mod_varscold$sdr$pdHess # does not converge
    
    null.mod_varscold=glmmTMB(transf.y~Age_Class+Station+
                       (1+Period.late||Subject)+
                       (1+Age_Class.chick||Date)+
                       (1|Group_Parents),
                     data=var.dat_scold, family=beta_family(link="logit")) 
    null.mod_varscold$sdr$pdHess # converges
    
    full.mod_varscold=glmmTMB(transf.y~Age_Class*Period+Station+
                                (1+Period.late||Subject)+
                                (1+Age_Class.chick||Date)+
                                (1|Group_Parents),
                              data=var.dat_scold, family=beta_family(link="logit")) 
    full.mod_varscold$sdr$pdHess # converges
    
    ##### START RERUN CHRISTIAN
    dispersion1a=overdisp.test(full.mod_varscold) # ok
    dispersion1a
    ##### END RERUN CHRISTIAN
    
    # check residuals
    hist(resid(full.mod_varscold)) # ok
    
    # deviations from common intercept and slopes (Best Linear Unbiased Predictors)
    ranef.diagn.plot(full.mod_varscold) # ok
    
    # collinearity test via variance inflation factors
    xx=lm(transf.y~Age_Class+Period+Station, data=var.dat_scold)
    vif(xx) # ok
    
    
    # model comparison
    comp1a=as.data.frame(anova(null.mod_varscold, full.mod_varscold, test="Chisq")) # significant, continue with full model
    comp1a
    
    # results
    summary(full.mod_varscold)
    confint(full.mod_varscold)
    model1a=full.mod_varscold
    
    
    p_values1a <- as.data.frame(drop1(full.mod_varscold, test = "Chisq")) # get p values for the entire predictors
    round(p_values1a, 3)
    
    
    # BOOTSTRAPS
    
    library(tictoc)
    tic() # start timer
    
    source("/Users/sd/lm_course/functions/boot_glmm-2.r")
    boot.full=boot.glmmtmb(m=full.mod_varscold, data=var.dat_scold,
                           discard.non.conv=F, nboots=1000, para=F, resol=100,
                           level=0.95, n.cores=1)
    boot.full$ci.estimates$fe # get CIs for fixed effects
    m.stab.plot(boot.full$ci.estimates$fe) # as plot
    
    toc() # stop timer
    
    library(beepr)
    beep(3) # make noise
    
    
    ###### START RERUN CHRISTIAN
    # combined results and CI table
    summary_table <- tidy(full.mod_varscold, effects = "fixed")
    confint_table <- tidy(full.mod_varscold, effects = "fixed", conf.int = TRUE)
    result_table <- merge(summary_table, confint_table, by = "term")
    ### substitutions I made while waiting for rerun
    #summary(full.mod_varscold, effects="fixed")
    #confint_table <- tab_model(full.mod_varscold, confint = TRUE)
    #result_table <- summary_table
    names(result_table)
    result_table <- result_table[, c("term", "estimate.x", "conf.low", "conf.high", "std.error.x", "statistic.x", "p.value.x")]
    colnames(result_table) <- c("Term", "Estimate", "Conf. Lower", "Conf. Upper", "Std. Error", "Z Value", "P Value")
    model1a.results=result_table
    ###### END RERUN CHRISTIAN  
    
    
    # because the interaction term is significant, we can run a post hoc test
    # CHRISTIAN how do I define that I just want adult early-adult late and chick early-chick late?
    emci=emmeans(full.mod_varscold, specs=pairwise~Age_Class*Period)
    # define comparisons to run
    contrast_coefs = list(
      "adult early - adult late" = c(1, 0, -1, 0),
      "chick early - chick late" = c(0, 1, 0, -1)
    )
   posthoc_scoldvar.results = contrast(emci_grid, contrast_coefs) 
    
    emci$contrasts # main findings: sign. diff. between:
    post_table=tidy(emci$contrasts)
    names(post_table)
    post_table <- post_table[, c("contrast", "estimate", "std.error", "df", "statistic", "adj.p.value")]
    colnames(post_table) <- c("Contrast", "Estimate", "Std. Error", "DF", "Z Ratio", "P Value")
    posthoc1a.results=as.data.frame(post_table)
    plot(emci, CIs = F, comparisons = TRUE) # visual representation (arrows show contrasts, not confidence intervals) 
    
    plot(ggpredict(full.mod_varscold, terms = c("Age_Class", "Period")))
    xxp = ggpredict(full.mod_varscold, terms = c("Age_Class", "Period"))
    plot(xxp, add.data = TRUE)
    dt = setDT(xxp)
    head(dt)
    str(dt)
    setnames(dt, old = c("group", "x"), new = c("Period", "Age_Class")) # rename x to age_class and group to Period
    dt # correct and ready to use in below plot
    
    # plot observations
    ggplot(var.dat_scold, aes(x = Period, y = sqrt_variance/10)) +
      geom_violin(aes(fill=Period), position=position_dodge(.9), alpha=0.2)+
      geom_jitter(aes(fill=Period, color=Period), alpha=0.4)+
      theme_classic()+
      theme(strip.background = element_blank(),
            strip.placement = "outside",
            axis.text.x = element_text(angle = -0))+
      facet_wrap(~Age_Class,  strip.position="bottom")+
      labs(x=NULL, y="Scolding Variance (as Ratio)", fill="Period", color="Period")
    
    
    # plot observations with model estimates  
    fig1a=
    ggplot(var.dat_scold, aes(x = Period, y = sqrt_variance/10)) +
      geom_violin(aes(fill=Period), position=position_dodge(.9), alpha=0.2)+
      geom_jitter(aes(fill=Period, color=Period), alpha=0.4)+
      theme_classic()+
      theme(strip.background = element_blank(),
            strip.placement = "outside",
            axis.text.x = element_text(angle = -0))+
      facet_wrap(~Age_Class,  strip.position="bottom")+
      labs(x=NULL, y="Scolding Variance (as Ratio)", fill="Period", color="Period")+
      new_scale_fill()+ new_scale_color()+
      geom_errorbar(mapping = aes(ymax = conf.high,ymin = conf.low,x = Period,color = Period), width=0.9, linewidth=1.2,
                    data = dt, inherit.aes = FALSE)+
      geom_point(aes(x=Period, y=predicted, fill=Period, color=Period), size=3.5, alpha=1, shape=23,
                 data = dt, inherit.aes = FALSE)
    fig1a
    
    # reviewer suggests error and diamond plot in black
    fig1a.black =
      ggplot(var.dat_scold, aes(x = Period, y = sqrt_variance / 10)) +
      geom_violin(aes(fill = Period), position = position_dodge(.9), alpha = 0.2) +
      geom_jitter(aes(fill = Period, color = Period), alpha = 0.4) +
      theme_classic() +
      theme(strip.background = element_blank(),
            strip.placement = "outside",
            axis.text.x = element_text(angle = -0)) +
      facet_wrap(~Age_Class, strip.position = "bottom") +
      labs(x = NULL, y = "Scolding Variance (as Ratio)", fill = "Period", color = "Period") +
      new_scale_fill() + new_scale_color() +
      geom_errorbar(
        mapping = aes(x = Period, ymin = conf.low, ymax = conf.high),
        data = dt,
        inherit.aes = FALSE,
        width = 0.9,
        linewidth = 0.8,
        color = "black"
      ) +
      geom_point(
        mapping = aes(x = Period, y = predicted),
        data = dt,
        inherit.aes = FALSE,
        size = 3.5,
        alpha = 1,
        shape = 23,
        color = "black",
        fill = "black"
      )
    fig1a.black
    
        
# model 2: investigate duration ####
    # show al possible responses
    unique(mob$Behaviour) # filter data
    
    mob_inv = filter(mob, Behaviour == "Investigate" & 
                    Type == "Percentages"
                    ) 
    
    # check distribution of response
    hist(mob_inv$Value)
    prop.table(table(mob_inv$Value)) * 100 # gives count percentage per unique level of response
    # to help inform on which distribution to choose 
    
    # custom function (kindly provided by Roger Mundry) to drop cases including NAs, 
    # dummy code all factors and identify all possible random slopes
    # if fixed and random predictors are identical to previous models, the random slopes will be identical too, considering
    # that the data comes from the same subjects and times (different behaviour, same observation)
    # we still run the custom function to check for NAs and for dummy coding.
    # i leave the code for investigating random slopes in as well
    
    xx.fe.re=fe.re.tab(fe.model="Value~Age_Class*Period+Station",
                       re="(1|Subject)+(1|Date)+(1|Group_Parents)", data=mob_inv)
    
    nrow(mob_inv)==nrow(xx.fe.re$data) # no cases were dropped
    xx.fe.re$summary # show variation of levels of fixed effects within random effects to identify possible random slopes
    mod.dat_inv=xx.fe.re$data # save prepared and dummy coded data
    
    # transform response
    transf.y=mod.dat_inv$Value/100 # from percentages to proportions/ratios
    range(transf.y) # includes 0 and 1, therefore needs to be scaled for beta distribution model
    mod.dat_inv$transf.y <- (transf.y*(length(transf.y) - 1) +
                           0.5)/length(transf.y)
    range(mod.dat_inv$transf.y) # now fits range between 0 and 1
    rm(transf.y)  
    
    # centering of dummy coded predictors
    mod.dat_inv$Age_Class.chick = mod.dat_inv$Age_Class.chick - mean(mod.dat_inv$Age_Class.chick)
    mod.dat_inv$Period.late = mod.dat_inv$Period.late - mean(mod.dat_inv$Period.late)
    
    # full model
    full.mod_inv=glmmTMB(transf.y~Age_Class*Period+Station+
                       (1+Period.late|Subject)+
                       (1+Age_Class.chick|Date)+
                       (1+Age_Class.chick+Period.late+Age_Class*Period|Group_Parents),
                     data=mod.dat_inv, family=beta_family(link="logit")) # does not converge, investigate random effects structure
    full.mod_inv$sdr$pdHess 
    
    summary(full.mod_inv)$varcor # absolute correlation parameters for Subject and Date estimated as (close to) 1, can be removed
    
    full.mod_inv=glmmTMB(transf.y~Age_Class*Period+Station+
                       (1+Period.late||Subject)+
                       (1+Age_Class.chick||Date)+
                       (1+Age_Class.chick+Period.late+Age_Class*Period|Group_Parents),
                     data=mod.dat_inv, family=beta_family(link="logit")) # still does not converge
    full.mod_inv$sdr$pdHess 
    # because absolute correlation parameters for Group_Parents oftentimes close to 1 as well, remove that too
    
    full.mod_inv=glmmTMB(transf.y~Age_Class*Period+Station+
                       (1+Period.late||Subject)+
                       (1+Age_Class.chick||Date)+
                       (1+Age_Class.chick+Period.late+Age_Class*Period||Group_Parents),
                     data=mod.dat_inv, family=beta_family(link="logit")) # converges
    full.mod_inv$sdr$pdHess 
    
    
    # null model
    # the null model is equal to the full model without the test effect(s)
    # in this case we are interested in an effect of "period" both with and without interaction wich "age"
    # we therefore consider "Age_Class : Period" and "Period" our two test predictors and exclude them from the null model
    null.mod_inv=glmmTMB(transf.y~Age_Class+Station+
                           (1+Period.late||Subject)+
                           (1+Age_Class.chick||Date)+
                           (1+Age_Class.chick+Period.late+Age_Class*Period||Group_Parents),
                     data=mod.dat_inv, family=beta_family(link="logit")) # converges
    null.mod_inv$sdr$pdHess 
    
    ###### START RERUN CHRISTIAN
    # model diagnostics:
    # overdispersion test
    dispersion2=overdisp.test(full.mod_inv) # underdispersed, leading to potentially conservative tests, meaning increase in
    # risk of false negative findings (type II error)
    dispersion2
    ###### END RERUN CHRISTIAN
    
    # colinearity test via variance inflation factors
    xx=lm(transf.y~Age_Class+Period+Station, data=mod.dat_inv)
    vif(xx) # good
    # the square of the values in the third column are interpreted like standard VIF
    vifs = vif(xx)[,3]^2
    vifs # all are very low and indicate no problems of colinearity
    # vifs for the following models will always be calculated as well, 
    # but if the predictors are identical, the VIFs will be too. 
    # in that case VIF are only reported once for the general modelling approach
    
    # check residuals
    hist(resid(full.mod_inv)) 
    
    # best linear predictors (BLUPs): deviations from common intercept and slopes
    ranef.diagn.plot(full.mod_inv)# acceptable, not great
    
    # model comparison
    comp2=as.data.frame(anova(null.mod_inv, full.mod_inv, test="Chisq")) # no significant difference
    comp2 
    # just shy of a trend.
    # the full model representing our research hypothesis doesn't explain the data better than 
    # the null model representing the null hypothesis. analysis therefore stops. conclusion: we found no effect
    
    # # model output
    # p_values1 <- as.data.frame(drop1(full.mod_inv, test = "Chisq")) # get p values for the entire predictors
    # round(p_values1, 3) # interaction is significant, post hoc testing is justified
    # 
    # summary(full.mod_inv) # model output - shows control predictors and main effects of interaction term
    # confint(full.mod_inv) # confidence intervals
    # model1=full.mod_inv
    # 
    # # combined results and CI table
    # summary_table <- tidy(full.mod_inv, effects = "fixed")
    # confint_table <- tidy(full.mod_inv, effects = "fixed", conf.int = TRUE)
    # result_table <- merge(summary_table, confint_table, by = "term")
    # names(result_table)
    # result_table <- result_table[, c("term", "estimate.x", "conf.low", "conf.high", "std.error.x", "statistic.x", "p.value.x")]
    # colnames(result_table) <- c("Term", "Estimate", "Conf. Lower", "Conf. Upper", "Std. Error", "Z Value", "P Value")
    # model1.results=result_table
    # model1.results
    # 
    # # post hoc test for the comparisons of interest:
    # # define the emmeans grid for the Age_Class * Period interaction
    # emci_grid = emmeans(full.mod_inv, ~ Age_Class * Period)
    # 
    # # define comparisons to run, excluding "adult early - chick late" and "chick early - adult late"
    # contrast_coefs = list(
    #   "adult early - chick early" = c(1, -1, 0, 0),
    #   "adult late - chick late" = c(0, 0, 1, -1),
    #   "adult early - adult late" = c(1, 0, -1, 0),
    #   "chick early - chick late" = c(0, 1, 0, -1)
    # )
    # 
    # # run coparisons (contrasts)
    # posthoc1.results = contrast(emci_grid, contrast_coefs, adjust = "tukey") 
    # # Note: adjust = "tukey" was changed to "sidak"
    # # because "tukey" is only appropriate for one set of pairwise comparisons
    # # however, we created a custom list of comparisons, excluding two possible comparisons,
    # # therefore it is no longer the entire set of pairwise comparisons and we instead use "sidak", not "tukey."
    # posthoc1.results
    
    # plotting
    # # get model estimates into useable format
    # plot(ggpredict(full.mod_inv, terms = c("Age_Class", "Period"))) # plot results
    # xxp = ggpredict(full.mod_inv, terms = c("Age_Class", "Period"))
    # plot(xxp, add.data = TRUE) # plot results incl. data
    # dt = setDT(xxp) # convert to data.table format 
    # head(dt)
    # str(dt)
    # setnames(dt, old = c("group", "x"), new = c("Period", "Age_Class")) # rename x to age_class and group to Period
    # dt # ready to use in plot
    # 
    # # violin plot and scatter plot for observations, errorplot and diamond point plot for model results
    # # grouping Period within age, color coding of Period
    # 
    # plot observations
    fig2=ggplot(mob_inv, aes(x = Period, y = Value/100)) +
      geom_violin(aes(fill=Period), position=position_dodge(.9), alpha=0.2)+
      geom_jitter(aes(fill=Period, color=Period), alpha=0.4)+
      theme_classic()+
      theme(strip.background = element_blank(),
            strip.placement = "outside",
            axis.text.x = element_text(angle = -0))+
      facet_wrap(~Age_Class,  strip.position="bottom")+
      labs(x=NULL, y="Investigate Ratio", fill="Period", color="Period")
    fig2
    
    # # plot observations with model estimates  
    # fig2=
    #   ggplot(mob_inv, aes(x = Period, y = Value/100)) +
    #   geom_violin(aes(fill=Period), position=position_dodge(.9), alpha=0.2)+
    #   geom_jitter(aes(fill=Period, color=Period), alpha=0.4)+
    #   theme_classic()+
    #   theme(strip.background = element_blank(),
    #         strip.placement = "outside",
    #         axis.text.x = element_text(angle = -0))+
    #   facet_wrap(~Age_Class,  strip.position="bottom")+
    #   labs(x=NULL, y="Scolding Ratio", fill="Period", color="Period")+
    #   new_scale_fill()+ new_scale_color()+
    #   geom_errorbar(mapping = aes(ymax = conf.high,ymin = conf.low,x = Period,color = Period), width=0.9, linewidth=1.2,
    #                 data = dt, inherit.aes = FALSE)+
    #   geom_point(aes(x=Period, y=predicted, fill=Period, color=Period), size=3.5, alpha=1, shape=23,
    #              data = dt, inherit.aes = FALSE)
    # fig2
    # 
    # # summary plot of findings    
    # plot(allEffects(full.mod_inv))
    # 
    
   
    
    
# model 3: ignore duration ####
    # show al possiblie responses
    unique(mob$Behaviour) # filter data
    
    
    mob_ignore = filter(mob, Behaviour == "Ignore" & 
                    Type == "Percentages" 
                    ) 
    
    # check distribution of response
    hist(mob_ignore$Value)
    prop.table(table(mob_ignore$Value)) * 100 # gives count percentage per unique level of response
    # to help inform on which distribution to choose 
    
    # custom function (kindly provided by Roger Mundry) to drop cases including NAs, 
    # dummy code all factors and identify all possible random slopes 
    
    xx.fe.re=fe.re.tab(fe.model="Value~Age_Class*Period+Station",
                       re="(1|Subject)+(1|Date)+(1|Group_Parents)", data=mob_ignore)
    
    nrow(mob_ignore)==nrow(xx.fe.re$data) # no cases were dropped
    xx.fe.re$summary # show variation of levels of fixed effects within random effects to identify possible random slopes
    mod.dat_ign=xx.fe.re$data # save prepared and dummy coded data
    
    # transform response
    transf.y=mod.dat_ign$Value/100 # from percentages to proportions/ratios
    range(transf.y) # includes 0 and 1, therefore needs to be scaled for beta distribution model
    mod.dat_ign$transf.y <- (transf.y*(length(transf.y) - 1) +
                           0.5)/length(transf.y)
    range(mod.dat_ign$transf.y) # now fits range between 0 and 1
    rm(transf.y)  
    
    # centering of dummy coded predictors
    mod.dat_ign$Age_Class.chick = mod.dat_ign$Age_Class.chick - mean(mod.dat_ign$Age_Class.chick)
    mod.dat_ign$Period.late = mod.dat_ign$Period.late - mean(mod.dat_ign$Period.late)
    
    # full model
    full.mod_ign=glmmTMB(transf.y~Age_Class*Period+Station+
                       (1+Period.late|Subject)+
                       (1+Age_Class.chick|Date)+
                       (1+Age_Class.chick+Period.late+Age_Class*Period|Group_Parents),
                     data=mod.dat_ign, family=beta_family(link="logit")) # does not converge, investigate random effects structure
    full.mod_ign$sdr$pdHess 
    
    summary(full.mod_ign)$varcor # absolute correlation parameters for Subject and Date estimated as (close to) 1, can be removed
    
    full.mod_ign=glmmTMB(transf.y~Age_Class*Period+Station+
                       (1+Period.late||Subject)+
                       (1+Age_Class.chick||Date)+
                       (1+Age_Class.chick+Period.late+Age_Class*Period|Group_Parents),
                     data=mod.dat_ign, family=beta_family(link="logit")) # still does not converge
    full.mod_ign$sdr$pdHess 
    # because absolute correlation parameters for Group_Parents oftentimes close to 1 as well, remove that too
    
    full.mod_ign=glmmTMB(transf.y~Age_Class*Period+Station+
                       (1+Period.late||Subject)+
                       (1+Age_Class.chick||Date)+
                       (1+Age_Class.chick+Period.late+Age_Class*Period||Group_Parents),
                     data=mod.dat_ign, family=beta_family(link="logit")) # converges
    full.mod_ign$sdr$pdHess # converges
    
    # null model
    # the null model is equal to the full model without the test effect(s)
    # in this case we are interested in an effect of "period" both with and without interaction wich "age"
    # we therefore consider "Age_Class : Period" and "Period" our two test predictors and exclude them from the null model
    null.mod_ign=glmmTMB(transf.y~Age_Class+Station+
                       (1+Period.late||Subject)+
                       (1+Age_Class.chick||Date)+
                       (1+Age_Class.chick+Period.late+Age_Class*Period||Group_Parents),
                     data=mod.dat_ign, family=beta_family(link="logit")) # converges
    null.mod_ign$sdr$pdHess # converges
    
    ###### START RERUN CHRISTIAN
    # model diagnostics:
    # overdispersion test
    dispersion3=overdisp.test(full.mod_ign) # underdispersed, leading to potentially conservative tests, meaning increase in
    # risk of false negative findings (type II error)
    dispersion3
    ###### END RERUN CHRISTIAN
    
    # colinearity test via variance inflation factors
    xx=lm(transf.y~Age_Class+Period+Station, data=mod.dat_ign)
    vif(xx) # good
    # the square of the values in the third column are interpreted like standard VIF
    vifs = vif(xx)[,3]^2
    vifs # all are very low and indicate no problems of colinearity
    # vifs for the following models will always be calculated as well, 
    # but if the predictors are identical, the VIFs will be too. 
    # in that case VIF are only reported once for the general modelling approach
    
    # check residuals
    hist(resid(full.mod_ign)) 
    
    # best linear predictors (BLUPs): deviations from common intercept and slopes
    ranef.diagn.plot(full.mod_ign)# acceptable, not great
    
    # model comparison
    comp3=as.data.frame(anova(null.mod_ign, full.mod_ign, test="Chisq")) # full model has significantly lower AIC
    comp3 
    # the full model representing our research hypothesis explains the data better than 
    # the null model representing the null hypothesis. analysis therefore continues
    
    # model output
    p_values3 <- as.data.frame(drop1(full.mod_ign, test = "Chisq")) # get p values for the entire predictors
    round(p_values3, 3) # interaction is significant, post hoc testing is justified
    
    summary(full.mod_ign) # model output - shows control predictors and main effects of interaction term
    confint(full.mod_ign) # confidence intervals
    model3=full.mod_ign
    
    
    # BOOTSTRAPS
    
    library(tictoc)
    tic() # start timer
    
    source("/Users/sd/lm_course/functions/boot_glmm-2.r")
    boot.full=boot.glmmtmb(m=full.mod_ign, data=mod.dat_ign,
                           discard.non.conv=F, nboots=1000, para=F, resol=100,
                           level=0.95, n.cores=1)
    boot.full$ci.estimates$fe # get CIs for fixed effects
    m.stab.plot(boot.full$ci.estimates$fe) # as plot
    
    toc() # stop timer
    
    library(beepr)
    beep(3) # make noise
    
    ###### START RERUN CHRISTIAN
    # combined results and CI table
    summary_table <- tidy(full.mod_ign, effects = "fixed")
    confint_table <- tidy(full.mod_ign, effects = "fixed", conf.int = TRUE)
    result_table <- merge(summary_table, confint_table, by = "term")
    
    #substitutions I made while waiting for rerun
    #summary(full.mod_ign, effects="fixed")
    #confint_table <- tab_model(full.mod_ign, confint = TRUE)
    #result_table <- summary_table
    
    names(result_table)
    result_table <- result_table[, c("term", "estimate.x", "conf.low", "conf.high", "std.error.x", "statistic.x", "p.value.x")]
    colnames(result_table) <- c("Term", "Estimate", "Conf. Lower", "Conf. Upper", "Std. Error", "Z Value", "P Value")
    model3.results=result_table
    model3.results
    ###### END RERUN CHRISTIAN
    
    # post hoc test for the comparisons of interest:
    # define the emmeans grid for the Age_Class * Period interaction
    emci_grid = emmeans(full.mod_ign, ~ Age_Class * Period)
    
    # define comparisons to run, excluding "adult early - chick late" and "chick early - adult late"
    contrast_coefs = list(
      #"adult early - chick early" = c(1, -1, 0, 0),
      #"adult late - chick late" = c(0, 0, 1, -1),
      "adult early - adult late" = c(1, 0, -1, 0),
      "chick early - chick late" = c(0, 1, 0, -1)
    )
    
    # run coparisons (contrasts)
    posthoc3.results = contrast(emci_grid, contrast_coefs, adjust = "tukey") 
    # Note: adjust = "tukey" was changed to "sidak"
    # because "tukey" is only appropriate for one set of pairwise comparisons
    # however, we created a custom list of comparisons, excluding two possible comparisons,
    # therefore it is no longer the entire set of pairwise comparisons and we instead use "sidak", not "tukey."
    posthoc3.results
    
    # plotting
    # get model estimates into useable format
    plot(ggpredict(full.mod_ign, terms = c("Age_Class", "Period"))) # plot results
    xxp = ggpredict(full.mod_ign, terms = c("Age_Class", "Period"))
    plot(xxp, add.data = TRUE) # plot results incl. data
    dt = setDT(xxp) # convert to data.table format 
    head(dt)
    str(dt)
    setnames(dt, old = c("group", "x"), new = c("Period", "Age_Class")) # rename x to age_class and group to Period
    dt # ready to use in plot
    
    # violin plot and scatter plot for observations, errorplot and diamond point plot for model results
    # grouping Period within age, color coding of Period
    
    # plot observations
    ggplot(mob_ignore, aes(x = Period, y = Value/100)) +
      geom_violin(aes(fill=Period), position=position_dodge(.9), alpha=0.2)+
      geom_jitter(aes(fill=Period, color=Period), alpha=0.4)+
      theme_classic()+
      theme(strip.background = element_blank(),
            strip.placement = "outside",
            axis.text.x = element_text(angle = -0))+
      facet_wrap(~Age_Class,  strip.position="bottom")+
      labs(x=NULL, y="Ignore Ratio", fill="Period", color="Period")
    
    
    # plot observations with model estimates  
    fig3=
      ggplot(mob_ignore, aes(x = Period, y = Value/100)) +
      geom_violin(aes(fill=Period), position=position_dodge(.9), alpha=0.2)+
      geom_jitter(aes(fill=Period, color=Period), alpha=0.4)+
      theme_classic()+
      theme(strip.background = element_blank(),
            strip.placement = "outside",
            axis.text.x = element_text(angle = -0))+
      facet_wrap(~Age_Class,  strip.position="bottom")+
      labs(x=NULL, y="Ignore Ratio", fill="Period", color="Period")+
      new_scale_fill()+ new_scale_color()+
      geom_errorbar(mapping = aes(ymax = conf.high,ymin = conf.low,x = Period,color = Period), width=0.9, linewidth=1.2,
                    data = dt, inherit.aes = FALSE)+
      geom_point(aes(x=Period, y=predicted, fill=Period, color=Period), size=3.5, alpha=1, shape=23,
                 data = dt, inherit.aes = FALSE)
    fig3
    
    
    fig3.black =
      ggplot(mob_ignore, aes(x = Period, y = Value / 100)) +
      geom_violin(aes(fill = Period), position = position_dodge(.9), alpha = 0.2) +
      geom_jitter(aes(fill = Period, color = Period), alpha = 0.4) +
      theme_classic() +
      theme(strip.background = element_blank(),
            strip.placement = "outside",
            axis.text.x = element_text(angle = -0)) +
      facet_wrap(~Age_Class, strip.position = "bottom") +
      labs(x = NULL, y = "Ignore Ratio", fill = "Period", color = "Period") +
      new_scale_fill() + new_scale_color() +
      geom_errorbar(
        mapping = aes(x = Period, ymin = conf.low, ymax = conf.high),
        data = dt,
        inherit.aes = FALSE,
        width = 0.9,
        linewidth = 0.8,
        color = "black"
      ) +
      geom_point(
        mapping = aes(x = Period, y = predicted),
        data = dt,
        inherit.aes = FALSE,
        size = 3.5,
        alpha = 1,
        shape = 23,
        color = "black",
        fill = "black"
      )
    fig3.black
    
    # summary plot of findings    
    plot(allEffects(full.mod_ign))
    
    
    # model 3a: ignore variation ####
    names(mod.dat_ign)
    var.dat_ign <- mod.dat_ign %>%
      group_by(Period, Age_Class) %>% # Note: include station?
      mutate(mean_value = mean(Value),
             variance = abs(Value - mean_value),
             sqrt_variance = sqrt(variance)) %>% 
      ungroup()
    range(var.dat_ign$sqrt_variance)
    sort(unique(var.dat_ign$sqrt_variance))
    hist(var.dat_ign$sqrt_variance)
    
    # full model (Gaussian)
    full.mod_ignvar=glmmTMB(sqrt_variance~Age_Class*Period+Station+
                       (1+Period.late||Subject)+
                       (1+Age_Class.chick||Date)+
                       (1+Age_Class.chick+Period.late+Age_Class*Period||Group_Parents),
                     data=var.dat_ign, family=gaussian) 
    full.mod_ignvar$sdr$pdHess # converges
    
    ###### START RERUN CHRISTIAN
    # Dharma model diagnostics  
    testDispersion(full.mod_ignvar)
    simulationOutput <- simulateResiduals(fittedModel = full.mod_ignvar, plot = F)
    plot(simulationOutput) # problematic
    testZeroInflation(simulationOutput)
    ###### END RERUN CHRISTIAN
    
    # transform response for beta
    range(var.dat_ign$sqrt_variance)
    transf.y=var.dat_ign$sqrt_variance/10
    var.dat_ign$transf.y <- (transf.y*(length(transf.y) - 1) +
                           0.5)/length(transf.y)
    range(var.dat_ign$transf.y) # now fits range between 0 and 1
    rm(transf.y)  
    
    full.mod_ignvar=glmmTMB(transf.y~Age_Class*Period+Station+
                       (1+Period.late||Subject)+
                       (1+Age_Class.chick||Date)+
                       (1+Age_Class.chick+Period.late+Age_Class*Period||Group_Parents),
                     data=var.dat_ign, family=beta_family(link="logit")) 
    full.mod_ignvar$sdr$pdHess # converges
    
    red.mod_ignvar=glmmTMB(transf.y~Age_Class+Period+Station+
                       (1+Period.late||Subject)+
                       (1+Age_Class.chick||Date)+
                       (1+Age_Class.chick+Period.late+Age_Class*Period||Group_Parents),
                     data=var.dat_ign, family=beta_family(link="logit")) 
    red.mod_ignvar$sdr$pdHess # converges
    
    ###### START RERUN CHRISTIAN
    dispersion3a=overdisp.test(full.mod_ignvar) # underdispersed
    dispersion3a
    ###### END RERUN CHRISTIAN
    
    # check residuals
    hist(resid(full.mod_ignvar)) # ok
    
    # deviations from common intercept and slopes (Best Linear Unbiased Predictors)
    ranef.diagn.plot(full.mod_ignvar) # ok
    
    # collinearity test via variance inflation factors
    xx=lm(transf.y~Age_Class+Period+Station, data=var.dat_ign)
    vif(xx) # ok
    
    # model comparison
    comp3a=as.data.frame(anova(red.mod_ignvar, full.mod_ignvar, test="Chisq")) # significant
    comp3a
    
    # results
    summary(full.mod_ignvar)
    confint(full.mod_ignvar)
    model3a=full.mod_ignvar
    
    
    # BOOTSTRAPS
    
    library(tictoc)
    tic() # start timer
    
    source("/Users/sd/lm_course/functions/boot_glmm-2.r")
    boot.full=boot.glmmtmb(m=full.mod_ignvar, data=var.dat_ign,
                           discard.non.conv=F, nboots=1000, para=F, resol=100,
                           level=0.95, n.cores=1)
    boot.full$ci.estimates$fe # get CIs for fixed effects
    m.stab.plot(boot.full$ci.estimates$fe) # as plot
    
    toc() # stop timer
    
    library(beepr)
    beep(3) # make noise
    
    ###### START RERUN CHRISTIAN
    # combined results and CI table
    summary_table <- tidy(full.mod_ignvar, effects = "fixed")
    confint_table <- tidy(full.mod_ignvar, effects = "fixed", conf.int = TRUE)
    result_table <- merge(summary_table, confint_table, by = "term")
    
    #substitutions I made while waiting for rerun
    #summary(full.mod_ignvar, effects="fixed")
    #confint_table <- tab_model(full.mod_ignvar, confint = TRUE)
    #result_table <- summary_table
    
    names(result_table)
    result_table <- result_table[, c("term", "estimate.x", "conf.low", "conf.high", "std.error.x", "statistic.x", "p.value.x")]
    colnames(result_table) <- c("Term", "Estimate", "Conf. Lower", "Conf. Upper", "Std. Error", "Z Value", "P Value")
    model3a.results=result_table
    ###### END RERUN CHRISTIAN
    
    
    emci=emmeans(full.mod_ignvar, specs=pairwise~Age_Class*Period)
    emci$contrasts # main findings
    post_table=tidy(emci$contrasts)
    names(post_table)
    post_table <- post_table[, c("contrast", "estimate", "std.error", "df", "statistic", "adj.p.value")]
    colnames(post_table) <- c("Contrast", "Estimate", "Std. Error", "DF", "Z Ratio", "P Value")
    posthoc3a.results=as.data.frame(post_table)
    plot(emci, CIs = F, comparisons = TRUE) # visual representation (arrows show contrasts, not confidence intervals) 
    
    plot(ggpredict(full.mod_ignvar, terms = c("Age_Class", "Period")))
    xxp = ggpredict(full.mod_ignvar, terms = c("Age_Class", "Period"))
    plot(xxp, add.data = TRUE)
    dt = setDT(xxp)
    head(dt)
    str(dt)
    setnames(dt, old = c("group", "x"), new = c("Period", "Age_Class")) # rename x to age_class and group to Period
    dt # correct and ready to use in below plot
    
    # plot observations with model estimates  
    fig3a=
    ggplot(var.dat_ign, aes(x = Period, y = sqrt_variance/10)) +
      geom_violin(aes(fill=Period), position=position_dodge(.9), alpha=0.2)+
      geom_jitter(aes(fill=Period, color=Period), alpha=0.4)+
      theme_classic()+
      theme(strip.background = element_blank(),
            strip.placement = "outside",
            axis.text.x = element_text(angle = -0))+
      facet_wrap(~Age_Class,  strip.position="bottom")+
      labs(x=NULL, y="Ignore Variance (as Ratio)", fill="Period", color="Period")+
      new_scale_fill()+ new_scale_color()+
      geom_errorbar(mapping = aes(ymax = conf.high,ymin = conf.low,x = Period,color = Period), width=0.9, linewidth=1.2,
                    data = dt, inherit.aes = FALSE)+
      geom_point(aes(x=Period, y=predicted, fill=Period, color=Period), size=3.5, alpha=1, shape=23,
                 data = dt, inherit.aes = FALSE)
    fig3a

    
    fig3a.black =
      ggplot(var.dat_ign, aes(x = Period, y = sqrt_variance / 10)) +
      geom_violin(aes(fill = Period), position = position_dodge(.9), alpha = 0.2) +
      geom_jitter(aes(fill = Period, color = Period), alpha = 0.4) +
      theme_classic() +
      theme(strip.background = element_blank(),
            strip.placement = "outside",
            axis.text.x = element_text(angle = -0)) +
      facet_wrap(~Age_Class, strip.position = "bottom") +
      labs(x = NULL, y = "Ignore Variance (as Ratio)", fill = "Period", color = "Period") +
      new_scale_fill() + new_scale_color() +
      geom_errorbar(
        mapping = aes(x = Period, ymin = conf.low, ymax = conf.high),
        data = dt,
        inherit.aes = FALSE,
        width = 0.9,
        linewidth = 0.8,
        color = "black"
      ) +
      geom_point(
        mapping = aes(x = Period, y = predicted),
        data = dt,
        inherit.aes = FALSE,
        size = 3.5,
        alpha = 1,
        shape = 23,
        color = "black",
        fill = "black"
      )
    fig3a.black
    
    
# model 4: crouch duration ####
    # show al possiblie responses
    unique(mob$Behaviour) # filter data
    
    
    mob_cro = filter(mob, Behaviour == "Crouch" & 
                    Type == "Percentages" 
                    ) 
    
    # check distribution of response
    hist(mob_cro$Value)
    prop.table(table(mob_cro$Value)) * 100 # gives count percentage per unique level of response
    # to help inform on which distribution to choose 
    
    # considering the large number of 0 values there could be problems with running a beta model
    
    # custom function (kindly provided by Roger Mundry) to drop cases including NAs, 
    # dummy code all factors and identify all possible random slopes 
    
    xx.fe.re=fe.re.tab(fe.model="Value~Age_Class*Period+Station",
                       re="(1|Subject)+(1|Date)+(1|Group_Parents)", data=mob_cro)
    
    nrow(mob_cro)==nrow(xx.fe.re$data) # no cases were dropped
    xx.fe.re$summary # show variation of levels of fixed effects within random effects to identify possible random slopes
    mod.dat_cro=xx.fe.re$data # save prepared and dummy coded data
    
    # transform response
    transf.y=mod.dat_cro$Value/100 # from percentages to proportions/ratios
    range(transf.y) # includes 0 and 1, therefore needs to be scaled for beta distribution model
    mod.dat_cro$transf.y <- (transf.y*(length(transf.y) - 1) +
                           0.5)/length(transf.y)
    range(mod.dat_cro$transf.y) # now fits range between 0 and 1
    rm(transf.y)  
    
    # centering of dummy coded predictors
    mod.dat_cro$Age_Class.chick = mod.dat_cro$Age_Class.chick - mean(mod.dat_cro$Age_Class.chick)
    mod.dat_cro$Period.late = mod.dat_cro$Period.late - mean(mod.dat_cro$Period.late)
    
    # full model
    full.mod_cro=glmmTMB(transf.y~Age_Class*Period+Station+
                       (1+Period.late|Subject)+
                       (1+Age_Class.chick|Date)+
                       (1+Age_Class.chick+Period.late+Age_Class*Period|Group_Parents),
                     data=mod.dat_cro, family=beta_family(link="logit")) # does not converge, investigate random effects structure
    full.mod_cro$sdr$pdHess 
    
    summary(full.mod_cro)$varcor # absolute correlation parameters for Subject and Date estimated as (close to) 1, can be removed
    
    full.mod_cro=glmmTMB(transf.y~Age_Class*Period+Station+
                       (1+Period.late||Subject)+
                       (1+Age_Class.chick||Date)+
                       (1+Age_Class.chick+Period.late+Age_Class*Period|Group_Parents),
                     data=mod.dat_cro, family=beta_family(link="logit")) # still does not converge
    full.mod_cro$sdr$pdHess 
    # because absolute correlation parameters for Group_Parents oftentimes close to 1 as well, remove that too
    
    full.mod_cro=glmmTMB(transf.y~Age_Class*Period+Station+
                       (1+Period.late||Subject)+
                       (1+Age_Class.chick||Date)+
                       (1+Age_Class.chick+Period.late+Age_Class*Period||Group_Parents),
                     data=mod.dat_cro, family=beta_family(link="logit")) # converges
    full.mod_cro$sdr$pdHess 
    
    # null model
    # the null model is equal to the full model without the test effect(s)
    # in this case we are interested in an effect of "period" both with and without interaction wich "age"
    # we therefore consider "Age_Class : Period" and "Period" our two test predictors and exclude them from the null model
    null.mod_cro_ign=glmmTMB(transf.y~Age_Class+Station+
                       (1+Period.late||Subject)+
                       (1+Age_Class.chick||Date)+
                       (1+Age_Class.chick+Period.late+Age_Class*Period||Group_Parents),
                     data=mod.dat_cro, family=beta_family(link="logit")) # converges
    null.mod_cro_ign$sdr$pdHess 
    
    ###### START RERUN CHRISTIAN
    # model diagnostics:
    # overdispersion test
    dispersion4=overdisp.test(full.mod_cro) # massively overdispersed, leading to liberal tests, meaning increase in
    # risk of false positive findings (type I error)
    dispersion4 # this indicates a bad model and we should not continue with this model
    ###### END RERUN CHRISTIAN
    
    # due to massive overdisperion we can't continue with the beta model
    # instead we split the response into yes (anything larger than 0) and no (0) and run a binomial model
      
      
      mob_cro$Value.bin = ifelse(mob_cro$Value > 0, 1, 0)
      # custom function (kindly provided by Roger Mundry) to drop cases including NAs, 
      # dummy code all factors and identify all possible random slopes 
      xx.fe.re=fe.re.tab(fe.model="Value.bin~Age_Class*Period+Station",
                         re="(1|Subject)+(1|Date)+(1|Group_Parents)", data=mob_cro)
      
      nrow(mob_cro)==nrow(xx.fe.re$data) # no cases were dropped
      xx.fe.re$summary
      mod.dat_cro.bin=xx.fe.re$data
      
      # dummy coding of predictors 
      mod.dat_cro.bin$Age_Class.chick = mod.dat_cro.bin$Age_Class.chick - mean(mod.dat_cro.bin$Age_Class.chick)
      mod.dat_cro.bin$Period.late = mod.dat_cro.bin$Period.late - mean(mod.dat_cro.bin$Period.late)
      
      # full model
      full.mod_cro=glmmTMB(Value.bin~Age_Class*Period+Station+
                         (1+Period.late|Subject)+
                         (1+Age_Class.chick|Date)+
                         (1+Age_Class.chick+Period.late+Age_Class*Period|Group_Parents),
                       data=mod.dat_cro.bin, family=binomial(link = "logit")) # does not converge
      full.mod_cro$sdr$pdHess 
      summary(full.mod_cro)$varcor
      
      
      full.mod_cro=glmmTMB(Value.bin~Age_Class*Period+Station+
                         (1+Period.late||Subject)+
                         (1+Age_Class.chick|Date)+
                         (1+Age_Class.chick+Period.late+Age_Class*Period|Group_Parents),
                       data=mod.dat_cro.bin, family=binomial(link = "logit")) # does not converge
      full.mod_cro$sdr$pdHess 
      summary(full.mod_cro)$varcor
      
      full.mod_cro=glmmTMB(Value.bin~Age_Class*Period+Station+
                         (1+Period.late||Subject)+
                         (1+Age_Class.chick||Date)+
                         (1+Age_Class.chick+Period.late+Age_Class*Period|Group_Parents),
                       data=mod.dat_cro.bin, family=binomial(link = "logit")) # does not converge
      full.mod_cro$sdr$pdHess 
      summary(full.mod_cro)$varcor
      
      full.mod_cro=glmmTMB(Value.bin~Age_Class*Period+Station+
                         (1+Period.late||Subject)+
                         (1+Age_Class.chick||Date)+
                         (1+Age_Class.chick+Period.late|Group_Parents),
                       data=mod.dat_cro.bin, family=binomial(link = "logit")) # does not converge
      full.mod_cro$sdr$pdHess 
      summary(full.mod_cro)$varcor
      
      full.mod_cro=glmmTMB(Value.bin~Age_Class*Period+Station+
                         (1+Period.late||Subject)+
                         (1+Age_Class.chick||Date)+
                         (1+Age_Class.chick+Period.late||Group_Parents),
                       data=mod.dat_cro.bin, family=binomial(link = "logit")) # does not converge
      full.mod_cro$sdr$pdHess 
      summary(full.mod_cro)$varcor
      
      full.mod_cro=glmmTMB(Value.bin~Age_Class*Period+Station+
                         (1+Period.late||Subject)+
                         (1+Age_Class.chick||Date)+
                         (1+Period.late||Group_Parents),
                       data=mod.dat_cro.bin, family=binomial(link = "logit")) # does not converge
      full.mod_cro$sdr$pdHess 
      summary(full.mod_cro)$varcor
      
      full.mod_cro=glmmTMB(Value.bin~Age_Class*Period+Station+
                         (1+Period.late||Subject)+
                         (1+Age_Class.chick||Date)+
                         (1|Group_Parents),
                       data=mod.dat_cro.bin, family=binomial(link = "logit")) # converges
      full.mod_cro$sdr$pdHess 
      summary(full.mod_cro)$varcor
      
      # finally a full model that converged after simplifying the random effects structure
      # no create a null model
      null.mod_cro=glmmTMB(Value.bin~Age_Class+Station+
                         (1+Period.late||Subject)+
                         (1+Age_Class.chick||Date)+
                         (1|Group_Parents),
                       data=mod.dat_cro.bin, family=binomial(link = "logit")) # does not converge
      null.mod_cro$sdr$pdHess 
      summary(null.mod_cro)$varcor
      
      null.mod_cro=glmmTMB(Value.bin~Age_Class+Station+
                         (1+Period.late||Subject)+
                         (1|Date)+
                         (1|Group_Parents),
                       data=mod.dat_cro.bin, family=binomial(link = "logit")) # does not converge
      null.mod_cro$sdr$pdHess 
      summary(null.mod_cro)$varcor
      
      null.mod_cro=glmmTMB(Value.bin~Age_Class+Station+
                         (1|Subject)+
                         (1|Date)+
                         (1|Group_Parents),
                       data=mod.dat_cro.bin, family=binomial(link = "logit")) # converges
      null.mod_cro$sdr$pdHess 
     
      
      # null model only converges after removing all random slopes, update full model
      full.mod_cro=glmmTMB(Value.bin~Age_Class*Period+Station+
                         (1|Subject)+
                         (1|Date)+
                         (1|Group_Parents),
                       data=mod.dat_cro.bin, family=binomial(link = "logit")) # converges
      full.mod_cro$sdr$pdHess 
      
      
      # after some back and forth we found a model formula that works for both full and null models
      # we had to remove all random slopes in the process
      
      # model diagnostics:
      
      # colinearity test via variance inflation factors
      xx=lm(transf.y~Age_Class+Period+Station, data=mod.dat_cro)
      vif(xx) # good
      # the square of the values in the third column are interpreted like standard VIF
      vifs = vif(xx)[,3]^2
      vifs # all are very low and indicate no problems of colinearity
      # vifs for the following models will always be calculated as well, 
      # but if the predictors are identical, the VIFs will be too. 
      # in that case VIF are only reported once for the general modelling approach
      
      # check residuals
      hist(resid(full.mod_cro)) 
      
      # best linear predictors (BLUPs): deviations from common intercept and slopes
      ranef.diagn.plot(full.mod_cro)# acceptable, not great
      
      ###### START RERUN CHRISTIAN
      # Dharma model diagnostics 
      testDispersion(full.mod_cro) # not significant
      simulationOutput <- simulateResiduals(fittedModel = full.mod_cro, plot = F)
      plot(simulationOutput)
      testZeroInflation(simulationOutput) 
      # we ran the following tests using the Dharma package and they were all non significant:
      # dispersion test, KS test, Deviation Test, Outlier Test, Zero Inflation test
      # indicating a good model fit, we can therefore continue to the results
      ###### END RERUN CHRISTIAN
      
      # model comparison
      comp4.bin=as.data.frame(anova(null.mod_cro, full.mod_cro, test="Chisq")) # shows a trend
      comp4.bin
      
      # in cases where a model comparison shows a trend, but not a significance (p value between 0.05 and 0.1)
      # it is difficult to either ignore nor assume a possible effect/difference.
      # we therefore provide the results of the model still, but take consideration when interpreting them and also 
      # caution the reader to care when drawing conclusions.
      # in doing so we follow the approach of a previously published study:
      # Titchener, R., Thiriau, C., Hüser, T., Scherberger, H., Fischer, J., & Keupp, S. (2023). 
      # Social disappointment and partner presence affect long-tailed macaque refusal behaviour 
      # in an “inequity aversion” experiment. 
      # Royal Society Open Science
      # https://doi.org/10.1098/rsos.221225
      
      # we therefore continue with the analysis
      
      # model output
      p_values4 <- as.data.frame(drop1(full.mod_cro, test = "Chisq")) # get p values for the entire predictors
      round(p_values4, 3) # interaction is significant, post hoc testing is justified
      
      summary(full.mod_cro) # model output - shows control predictors and main effects of interaction term
      confint(full.mod_cro) # confidence intervals
      model4=full.mod_cro
      
      # due to the large estimate and standard error in the model results i suspect complete separation, probably due to 
      # Station TGS being "too good" of a predictor
      
      table(mod.dat_cro.bin$Value.bin, mod.dat_cro.bin$Station) # Station TGS produced only 0 values and therefore acts as 
                                                        # perfect predictor
      # in an attempt to deal with this issue, we will place "Station" in the random effects, instead of the fixed effects,
      # even though it only contains 3 levels and most sources generally recommend a minimum of 5 levels for random effects.
      
      full.mod_cro=glmmTMB(Value.bin~Age_Class*Period+
                         (1|Subject)+
                         (1|Date)+
                         (1|Group_Parents)+
                         (1|Station),
                       data=mod.dat_cro.bin, family=binomial(link = "logit")) # converges
      full.mod_cro$sdr$pdHess 
      
      null.mod_cro=glmmTMB(Value.bin~Age_Class+
                         (1|Subject)+
                         (1|Date)+
                         (1|Group_Parents)+
                         (1|Station),,
                       data=mod.dat_cro.bin, family=binomial(link = "logit")) # converges
      full.mod_cro$sdr$pdHess 
      
      comp4.bin=as.data.frame(anova(null.mod_cro, full.mod_cro, test="Chisq")) # shows a trend
      comp4.bin
      
      # again a trend, so we continue, under the same special considerations as stated above
      
      # model output
      p_values1 <- as.data.frame(drop1(full.mod_cro, test = "Chisq")) # get p values for the entire predictors
      round(p_values1, 3) # interaction is significant, post hoc testing is justified
      
      summary(full.mod_cro) # model output - shows control predictors and main effects of interaction term
      confint(full.mod_cro) # confidence intervals
      model1=full.mod_cro
      
      
      # BOOTSTRAPS
      
      library(tictoc)
      tic() # start timer
      
      source("/Users/sd/lm_course/functions/boot_glmm-2.r")
      boot.full=boot.glmmtmb(m=full.mod_cro, data=mod.dat_cro,
                             discard.non.conv=F, nboots=1000, para=F, resol=100,
                             level=0.95, n.cores=1)
      boot.full$ci.estimates$fe # get CIs for fixed effects
      m.stab.plot(boot.full$ci.estimates$fe) # as plot
      
      toc() # stop timer
      
      library(beepr)
      beep(3) # make noise
      
      ###### START RERUN CHRISTIAN
      # combined results and CI table
      summary_table <- tidy(full.mod_cro, effects = "fixed")
      confint_table <- tidy(full.mod_cro, effects = "fixed", conf.int = TRUE)
      result_table <- merge(summary_table, confint_table, by = "term")
      
      #substitutions I made while waiting for rerun
      #summary(full.mod_cro, effects="fixed")
      #confint_table <- tab_model(full.mod_cro, confint = TRUE)
      #result_table <- summary_table
      
      names(result_table)
      result_table <- result_table[, c("term", "estimate.x", "conf.low", "conf.high", "std.error.x", "statistic.x", "p.value.x")]
      colnames(result_table) <- c("Term", "Estimate", "Conf. Lower", "Conf. Upper", "Std. Error", "Z Value", "P Value")
      model4.results=result_table
      model4.results
      ###### END RERUN CHRISTIAN
      
      # post hoc test for the comparisons of interest:
      # define the emmeans grid for the Age_Class * Period interaction
      emci_grid = emmeans(full.mod_cro, ~ Age_Class * Period)
      
      # define comparisons to run, excluding "adult early - chick late" and "chick early - adult late"
      contrast_coefs = list(
        "adult early - chick early" = c(1, -1, 0, 0),
        "adult late - chick late" = c(0, 0, 1, -1),
        "adult early - adult late" = c(1, 0, -1, 0),
        "chick early - chick late" = c(0, 1, 0, -1)
      )
      
      # run coparisons (contrasts)
      posthoc4.results = contrast(emci_grid, contrast_coefs, adjust = "tukey") 
      # Note: adjust = "tukey" was changed to "sidak"
      # because "tukey" is only appropriate for one set of pairwise comparisons
      # however, we created a custom list of comparisons, excluding two possible comparisons,
      # therefore it is no longer the entire set of pairwise comparisons and we instead use "sidak", not "tukey."
      posthoc4.results
      
      # plotting
      # get model estimates into useable format
      plot(ggpredict(full.mod_cro, terms = c("Age_Class", "Period"))) # plot results
      xxp = ggpredict(full.mod_cro, terms = c("Age_Class", "Period"))
      plot(xxp, add.data = TRUE) # plot results incl. data
      dt = setDT(xxp) # convert to data.table format 
      head(dt)
      str(dt)
      setnames(dt, old = c("group", "x"), new = c("Period", "Age_Class")) # rename x to age_class and group to Period
      dt # ready to use in plot
      
      # violin plot and scatter plot for observations, errorplot and diamond point plot for model results
      # grouping Period within age, color coding of Period
      
      # plot observations
      ggplot(mob_cro, aes(x = Period, y = Value/100)) +
        geom_violin(aes(fill=Period), position=position_dodge(.9), alpha=0.2)+
        geom_jitter(aes(fill=Period, color=Period), alpha=0.4)+
        theme_classic()+
        theme(strip.background = element_blank(),
              strip.placement = "outside",
              axis.text.x = element_text(angle = -0))+
        facet_wrap(~Age_Class,  strip.position="bottom")+
        labs(x=NULL, y="Crouch Ratio", fill="Period", color="Period")
      
      
      # plot observations with model estimates  
      fig4=
        ggplot(mob_cro, aes(x = Period, y = Value/100)) +
        geom_violin(aes(fill=Period), position=position_dodge(.9), alpha=0.2)+
        geom_jitter(aes(fill=Period, color=Period), alpha=0.4)+
        theme_classic()+
        theme(strip.background = element_blank(),
              strip.placement = "outside",
              axis.text.x = element_text(angle = -0))+
        facet_wrap(~Age_Class,  strip.position="bottom")+
        labs(x=NULL, y="Crouch Ratio", fill="Period", color="Period")+
        new_scale_fill()+ new_scale_color()+
        geom_errorbar(mapping = aes(ymax = conf.high,ymin = conf.low,x = Period,color = Period), width=0.9, linewidth=1.2,
                      data = dt, inherit.aes = FALSE)+
        geom_point(aes(x=Period, y=predicted, fill=Period, color=Period), size=3.5, alpha=1, shape=23,
                   data = dt, inherit.aes = FALSE)
      fig4
      
      fig4.black =
        ggplot(mob_cro, aes(x = Period, y = Value / 100)) +
        geom_violin(aes(fill = Period), position = position_dodge(.9), alpha = 0.2) +
        geom_jitter(aes(fill = Period, color = Period), alpha = 0.4) +
        theme_classic() +
        theme(strip.background = element_blank(),
              strip.placement = "outside",
              axis.text.x = element_text(angle = -0)) +
        facet_wrap(~Age_Class, strip.position = "bottom") +
        labs(x = NULL, y = "Crouch Ratio", fill = "Period", color = "Period") +
        new_scale_fill() + new_scale_color() +
        geom_errorbar(
          mapping = aes(x = Period, ymin = conf.low, ymax = conf.high),
          data = dt,
          inherit.aes = FALSE,
          width = 0.9,
          linewidth = 0.8,
          color = "black"
        ) +
        geom_point(
          mapping = aes(x = Period, y = predicted),
          data = dt,
          inherit.aes = FALSE,
          size = 3.5,
          alpha = 1,
          shape = 23,
          color = "black",
          fill = "black"
        )
      fig4.black
      
            
      
      # summary plot of findings    
      plot(allEffects(full.mod_cro))
    
      


# model 5: approach frequency ####

    # show al possiblie responses
    unique(mob$Behaviour) 
    
    
    mob_appr = filter(mob, Behaviour == "Approach" & # select our response behaviour, in this case "Scolding"
                    Type == "Frequencies"
                  ) 
    
    # check distribution of response
    hist(mob_appr$Value)
    prop.table(table(mob_appr$Value)) * 100 # gives count percentage per unique level of response
    
    # could be zero inflated
    
    xx.fe.re=fe.re.tab(fe.model="Value~Age_Class*Period+Station",
                       re="(1|Subject)+(1|Date)+(1|Group_Parents)", data=mob_appr)
    
    
    nrow(mob_appr)==nrow(xx.fe.re$data) # no cases were dropped
    xx.fe.re$summary
    mod.dat_appr=xx.fe.re$data
    
    # transform response not needed, because frequency data directly analysed with poisson
    mod.dat_appr$transf.y = mod.dat_appr$Value
    
    # dummy coding of predictors 
    mod.dat_appr$Age_Class.chick = mod.dat_appr$Age_Class.chick - mean(mod.dat_appr$Age_Class.chick)
    mod.dat_appr$Period.late = mod.dat_appr$Period.late - mean(mod.dat_appr$Period.late)
    
    
    full.mod_appr=glmmTMB(transf.y~Age_Class*Period+Station+
                       (1+Period.late|Subject)+
                       (1+Age_Class.chick|Date)+
                       (1+Age_Class.chick+Period.late+Age_Class*Period|Group_Parents),
                     data=mod.dat_appr, family=poisson) 
    full.mod_appr$sdr$pdHess # does not converge
    summary(full.mod_appr)$varcor
    
   
    full.mod_appr=glmmTMB(transf.y~Age_Class*Period+Station+
                       (1+Period.late|Subject)+
                       (1+Age_Class.chick||Date)+
                       (1+Age_Class.chick+Period.late+Age_Class*Period|Group_Parents),
                     data=mod.dat_appr, family=poisson) 
    full.mod_appr$sdr$pdHess # does not converge
    summary(full.mod_appr)$varcor
    
    full.mod_appr=glmmTMB(transf.y~Age_Class*Period+Station+
                       (1+Period.late||Subject)+
                       (1+Age_Class.chick||Date)+
                       (1+Age_Class.chick+Period.late+Age_Class*Period|Group_Parents),
                     data=mod.dat_appr, family=poisson) 
    full.mod_appr$sdr$pdHess # does not converge
    summary(full.mod_appr)$varcor
    
    full.mod_appr=glmmTMB(transf.y~Age_Class*Period+Station+
                       (1+Period.late||Subject)+
                       (1+Age_Class.chick||Date)+
                       (1+Age_Class.chick+Period.late||Group_Parents),
                     data=mod.dat_appr, family=poisson) 
    full.mod_appr$sdr$pdHess # converges
    summary(full.mod_appr)$varcor
    
    null.mod_appr=glmmTMB(transf.y~Age_Class+Station+
                       (1+Period.late||Subject)+
                       (1+Age_Class.chick||Date)+
                       (1+Age_Class.chick+Period.late||Group_Parents),
                     data=mod.dat_appr, family=poisson) 
    null.mod_appr$sdr$pdHess # converges
    
    ###### START RERUN CHRISTIAN
    # Dharma model diagnostics  
    testDispersion(full.mod_appr)
    simulationOutput <- simulateResiduals(fittedModel = full.mod_appr, plot = F)
    plot(simulationOutput) # problematic
    testZeroInflation(simulationOutput) #  zero inflated
    ###### END RERUN CHRISTIAN
    
    #####substitution check for zero inflation
    full.mod_appr_zi = glmmTMB(transf.y ~ Age_Class * Period + Station +
                                 (1 + Period.late || Subject) +
                                 (1 + Age_Class.chick || Date) +
                                 (1 + Age_Class.chick + Period.late || Group_Parents),
                               data = mod.dat_appr, family = poisson, zi = ~1)  # Adding zero-inflation
    summary(full.mod_appr_zi)
    #Look for the zi section in the summary output. If the coefficients for the zero-inflation part are significant (i.e., the p-values are low), this suggests that zero inflation is important for your data. 
    #####end substitution check for zero inflation
    
    # deal with zero inflation:
    # run a model to identify what predictors are responsible for zero inflation
    zero.mod = glm((transf.y == 0) ~ Age_Class * Period + Station, family = binomial, data = mod.dat_appr)
    summary(zero.mod)
    p_values_zero_inflation <- as.data.frame(drop1(zero.mod, test = "Chisq")) # get p values for the entire predictors
    round(p_values_zero_inflation, 3)
    # interaction term and station significantly contribute to zero inflation
    
    # we see that several predictors have significant effect on whether the response is zero or not, adjust our models:
    
    # update full model with zero inflation term
    full.mod_appr = glmmTMB(
      transf.y ~ Age_Class * Period + Station +
        (1 + Period.late || Subject) +
        (1 + Age_Class.chick || Date) +
        (1 + Age_Class.chick + Period.late || Group_Parents),
      data = mod.dat_appr,
      family = poisson(link = "log"),
      zi = ~ Age_Class * Period + Station
    )
    
    ###### START RERUN CHRISTIAN
    # Dharma model diagnostics  
    testDispersion(full.mod_appr)
    simulationOutput <- simulateResiduals(fittedModel = full.mod_appr, plot = F)
    plot(simulationOutput) # much better
    testZeroInflation(simulationOutput) #  no longer zero inflated
    ###### END RERUN CHRISTIAN
    
    
    # update null model with zero inflation term
    null.mod_appr = glmmTMB(
      transf.y ~ Age_Class + Station +
        (1 + Period.late || Subject) +
        (1 + Age_Class.chick || Date) +
        (1 + Age_Class.chick + Period.late || Group_Parents),
      data = mod.dat_appr,
      family = poisson(link = "log"),
      zi = ~ Age_Class * Period + Station
    ) # does not converge
    
      # simplify null model, first by reducing random effects structure
      null.mod_appr = glmmTMB(
        transf.y ~ Age_Class + Station +
          (1 + Period.late || Subject) +
          (1 + Age_Class.chick || Date) +
          (1 + Age_Class.chick + Period.late || Group_Parents),
        data = mod.dat_appr,
        family = poisson(link = "log"),
        zi = ~ Age_Class * Period + Station
      )
    
      summary(null.mod_appr)$varcor
    
      null.mod_appr = glmmTMB(
        transf.y ~ Age_Class + Station +
          (1 | Subject) +
          (1 | Date) +
          (1 | Group_Parents),
        data = mod.dat_appr,
        family = poisson(link = "log"),
        zi = ~ Age_Class * Period + Station
      ) # only after removing all random slopes (one by one) did the model converge
         
      full.mod_appr = glmmTMB(
        transf.y ~ Age_Class * Period + Station +
          (1 | Subject) +
          (1 | Date) +
          (1 | Group_Parents),
        data = mod.dat_appr,
        family = poisson(link = "log"),
        zi = ~ Age_Class * Period + Station
      )
    
    # to include the zero inflation term, which increases complexity, we have to reduce complexity in the
    # random effects, specifically by removing all random slopes.
    
    
    # colinearity test via variance inflation factors
    xx=lm(transf.y~Age_Class+Period+Station, data=mod.dat_appr)
    vif(xx) # good
    
    # check residuals
    hist(resid(full.mod_appr)) 
    
    # deviations from common intercept and slopes
    ranef.diagn.plot(full.mod_appr) # acceptable
   
    ###### START RERUN CHRISTIAN 
    # Dharma model diagnostics  
    testDispersion(full.mod_appr)
    simulationOutput <- simulateResiduals(fittedModel = full.mod_appr, plot = F)
    plot(simulationOutput) 
    testZeroInflation(simulationOutput) 
    ###### END RERUN CHRISTIAN
    
    # model diagnostics are fine
    
    # model comparison
    comp5=as.data.frame(anova(null.mod_appr, full.mod_appr, test="Chisq")) # significant, continue with full model
    comp5
    
    
    
    # model output
    
    p_values5 <- as.data.frame(drop1(full.mod_appr, test = "Chisq")) # get p values for the entire predictors
    round(p_values5, 3) # interaction is significant, post hoc testing is justified
    
    
    summary(full.mod_appr) 
    confint(full.mod_appr) # confidence intervals
    model5=full.mod_appr
    
    
    # BOOTSTRAPS
    
    library(tictoc)
    tic() # start timer
    
    source("/Users/sd/lm_course/functions/boot_glmm-2.r")
    boot.full=boot.glmmtmb(m=full.mod_appr, data=mod.dat_appr,
                           discard.non.conv=F, nboots=1000, para=F, resol=100,
                           level=0.95, n.cores=1)
    boot.full$ci.estimates$fe # get CIs for fixed effects
    m.stab.plot(boot.full$ci.estimates$fe) # as plot
    
    toc() # stop timer
    
    library(beepr)
    beep(3) # make noise
    
    
    ###### START RERUN CHRISTIAN
    # combined results and CI table
    summary_table <- tidy(full.mod_appr, effects = "fixed")
    confint_table <- tidy(full.mod_appr, effects = "fixed", conf.int = TRUE)
    result_table <- merge(summary_table, confint_table, by = "term")
    #substitutions I made while waiting for rerun
    #summary(full.mod_scold, effects="fixed")
    #confint_table <- tab_model(full.mod_scold, confint = TRUE)
    #result_table <- summary_table
    names(result_table)
    result_table <- result_table[, c("term", "estimate.x", "conf.low", "conf.high", "std.error.x", "statistic.x", "p.value.x")]
    colnames(result_table) <- c("Term", "Estimate", "Conf. Lower", "Conf. Upper", "Std. Error", "Z Value", "P Value")
    model5.results=result_table
    model5.results
    ###### END RERUN CHRISTIAN
    
    # because the interaction term is significant, we can run a post hoc test on it
    # post hoc test for the comparisons of interest:
    # define the emmeans grid for the Age_Class * Period interaction
    emci_grid = emmeans(full.mod_appr, ~ Age_Class * Period)
    
    # define comparisons to run, excluding "adult early - chick late" and "chick early - adult late"
    contrast_coefs = list(
      "adult early - chick early" = c(1, -1, 0, 0),
      "adult late - chick late" = c(0, 0, 1, -1),
      "adult early - adult late" = c(1, 0, -1, 0),
      "chick early - chick late" = c(0, 1, 0, -1)
    )
    
    # run coparisons (contrasts)
    posthoc5.results = contrast(emci_grid, contrast_coefs, adjust = "tukey") 
    # Note: adjust = "tukey" was changed to "sidak"
    # because "tukey" is only appropriate for one set of pairwise comparisons
    # however, we created a custom list of comparisons, excluding two possible comparisons,
    # therefore it is no longer the entire set of pairwise comparisons and we instead use "sidak", not "tukey."
    posthoc5.results
    
    # plotting
    # get model estimates into useable format
    plot(ggpredict(full.mod_appr, terms = c("Age_Class", "Period")))
    xxp = ggpredict(full.mod_appr, terms = c("Age_Class", "Period"))
    plot(xxp, add.data = TRUE)
    dt = setDT(xxp)
    head(dt)
    str(dt)
    setnames(dt, old = c("group", "x"), new = c("Period", "Age_Class")) # rename x to age_class and group to Period
    dt # correct and ready to use in below plot
    
    # plotting ideas
    
    # violin plot and scatter plot for observations, errorplot and diamond point plot for model results
    # grouping Period within age, color coding of Period
    
    # plot observations with model estimates  
    fig5=
    ggplot(mob_appr, aes(x = Period, y = Value)) +
      geom_violin(aes(fill=Period), position=position_dodge(.9), alpha=0.2)+
      geom_jitter(aes(fill=Period, color=Period), alpha=0.4)+
      theme_classic()+
      theme(strip.background = element_blank(),
            strip.placement = "outside",
            axis.text.x = element_text(angle = -0))+
      facet_wrap(~Age_Class,  strip.position="bottom")+
      labs(x=NULL, y="Approach Frequency", fill="Period", color="Period")+
      new_scale_fill()+ new_scale_color()+
      geom_errorbar(mapping = aes(ymax = conf.high,ymin = conf.low,x = Period,color = Period), width=0.9, linewidth=1.2,
                    data = dt, inherit.aes = FALSE)+
      geom_point(aes(x=Period, y=predicted, fill=Period, color=Period), size=3.5, alpha=1, shape=23,
                 data = dt, inherit.aes = FALSE)
    fig5
    
    fig5.black =
      ggplot(mob_appr, aes(x = Period, y = Value)) +
      geom_violin(aes(fill = Period), position = position_dodge(.9), alpha = 0.2) +
      geom_jitter(aes(fill = Period, color = Period), alpha = 0.4) +
      theme_classic() +
      theme(strip.background = element_blank(),
            strip.placement = "outside",
            axis.text.x = element_text(angle = -0)) +
      facet_wrap(~Age_Class, strip.position = "bottom") +
      labs(x = NULL, y = "Approach Frequency", fill = "Period", color = "Period") +
      new_scale_fill() + new_scale_color() +
      geom_errorbar(
        mapping = aes(x = Period, ymin = conf.low, ymax = conf.high),
        data = dt,
        inherit.aes = FALSE,
        width = 0.9,
        linewidth = 0.8,
        color = "black"
      ) +
      geom_point(
        mapping = aes(x = Period, y = predicted),
        data = dt,
        inherit.aes = FALSE,
        size = 3.5,
        alpha = 1,
        shape = 23,
        color = "black",
        fill = "black"
      )
    fig5.black
    
    plot(allEffects(full.mod_appr))
    
    
    # model 5a: approach variation ####
    names(mod.dat_appr)
    var.dat_appr <- mod.dat_appr %>%
      group_by(Period, Age_Class) %>% # Note: include station?
      mutate(mean_value = mean(Value),
             variance = abs(Value - mean_value),
             sqrt_variance = sqrt(variance)) %>% 
      ungroup()
    range(var.dat_appr$sqrt_variance)
    sort(unique(var.dat_appr$sqrt_variance))
    hist(var.dat_appr$sqrt_variance)
    
    # full model (Gaussian)
    full.mod_varappr=glmmTMB(sqrt_variance~Age_Class*Period+Station+
                       (1+Period.late||Subject)+
                       (1+Age_Class.chick||Date)+
                       (1+Age_Class.chick+Period.late+Age_Class*Period||Group_Parents),
                     data=var.dat_appr, family=gaussian) 
    full.mod_varappr$sdr$pdHess # converges
    
    red.mod_varappr=glmmTMB(sqrt_variance~Age_Class+Period+Station+
                       (1+Period.late||Subject)+
                       (1+Age_Class.chick||Date)+
                       (1+Age_Class.chick+Period.late||Group_Parents),
                     data=var.dat_appr, family=gaussian) 
    red.mod_varappr$sdr$pdHess # converges
    
    
    # model comparison
    as.data.frame(anova(red.mod_varappr, full.mod_varappr, test="Chisq")) # significant
    
    ###### START RERUN CHRISTIAN
    # Dharma model diagnostics  
    testDispersion(full.mod_varappr)
    simulationOutput <- simulateResiduals(fittedModel = full.mod_varappr, plot = F)
    plot(simulationOutput) # problematic
    testZeroInflation(simulationOutput)
    ###### START RERUN CHRISTIAN
    
    # transform response for beta
    range(var.dat_appr$sqrt_variance)
    transf.y=var.dat_appr$sqrt_variance/10
    var.dat_appr$transf.y <- (transf.y*(length(transf.y) - 1) +
                           0.5)/length(transf.y)
    range(var.dat_appr$transf.y) # now fits range between 0 and 1
    rm(transf.y)  
    
    full.mod_varappr=glmmTMB(transf.y~Age_Class*Period+Station+
                       (1+Period.late||Subject)+
                       (1+Age_Class.chick||Date)+
                       (1+Age_Class.chick+Period.late+Age_Class*Period||Group_Parents),
                     data=var.dat_appr, family=beta_family(link="logit"))
    full.mod_varappr$sdr$pdHess # converges
    
    red.mod_varappr=glmmTMB(transf.y~Age_Class+Period+Station+
                       (1+Period.late||Subject)+
                       (1+Age_Class.chick||Date)+
                       (1+Age_Class.chick+Period.late||Group_Parents),
                     data=var.dat_appr, family=beta_family(link="logit"))
    red.mod_varappr$sdr$pdHess # converges
    
    ###### START RERUN CHRISTIAN
    dispersion5a=overdisp.test(full.mod_varappr) # ok
    dispersion5a
    # check residuals
    hist(resid(full.mod_varappr)) # ok
    ###### END RERUN CHRISTIAN
    
    # deviations from common intercept and slopes (Best Linear Unbiased Predictors)
    ranef.diagn.plot(full.mod_varappr) # ok
    
    # collinearity test via variance inflation factors
    xx=lm(transf.y~Age_Class+Period+Station, data=var.dat_appr)
    vif(xx) # ok
    
    
    # model comparison
    comp5a=as.data.frame(anova(red.mod_varappr, full.mod_varappr, test="Chisq")) # significant, continue with full model
    comp5a
    
    # results
    summary(full.mod_varappr)
    confint(full.mod_varappr)
    model5a=full.mod_varappr
    
    
    # BOOTSTRAPS
    
    library(tictoc)
    tic() # start timer
    
    source("/Users/sd/lm_course/functions/boot_glmm-2.r")
    boot.full=boot.glmmtmb(m=full.mod_varappr, data=var.dat_appr,
                           discard.non.conv=F, nboots=1000, para=F, resol=100,
                           level=0.95, n.cores=1)
    boot.full$ci.estimates$fe # get CIs for fixed effects
    m.stab.plot(boot.full$ci.estimates$fe) # as plot
    
    toc() # stop timer
    
    library(beepr)
    beep(3) # make noise
    
    
    ###### START RERUN CHRISTIAN
    # combined results and CI table
    summary_table <- tidy(full.mod_varappr, effects = "fixed")
    confint_table <- tidy(full.mod_varappr, effects = "fixed", conf.int = TRUE)
    result_table <- merge(summary_table, confint_table, by = "term")
    #substitutions I made while waiting for rerun
    #summary(full.mod_varappr, effects="fixed")
    #confint_table <- tab_model(full.mod_varappr, confint = TRUE)
    #result_table <- summary_table
    names(result_table)
    result_table <- result_table[, c("term", "estimate.x", "conf.low", "conf.high", "std.error.x", "statistic.x", "p.value.x")]
    colnames(result_table) <- c("Term", "Estimate", "Conf. Lower", "Conf. Upper", "Std. Error", "Z Value", "P Value")
    model5a.results=result_table
    ###### END RERUN CHRISTIAN
    
    # because the interaction term is significant, we can run a post hoc test
    emci=emmeans(full.mod_varappr, specs=pairwise~Age_Class*Period)
    emci$contrasts
    post5a.results=emci$contrasts
    post5a.results
    plot(emci, CIs = F, comparisons = TRUE) # visual representation (arrows show contrasts, not confidence intervals) 
    
    plot(ggpredict(full.mod_varappr, terms = c("Age_Class", "Period")))
    xxp = ggpredict(full.mod_varappr, terms = c("Age_Class", "Period"))
    plot(xxp, add.data = TRUE)
    dt = setDT(xxp)
    head(dt)
    str(dt)
    setnames(dt, old = c("group", "x"), new = c("Period", "Age_Class")) # rename x to age_class and group to Period
    dt # correct and ready to use in below plot
    
    # plot observations with model estimates  
    fig5a=
    ggplot(var.dat_appr, aes(x = Period, y = sqrt_variance/10)) +
      geom_violin(aes(fill=Period), position=position_dodge(.9), alpha=0.2)+
      geom_jitter(aes(fill=Period, color=Period), alpha=0.4)+
      theme_classic()+
      theme(strip.background = element_blank(),
            strip.placement = "outside",
            axis.text.x = element_text(angle = -0))+
      facet_wrap(~Age_Class,  strip.position="bottom")+
      labs(x=NULL, y="Approach Variance (as Ratio)", fill="Period", color="Period")+
      new_scale_fill()+ new_scale_color()+
      geom_errorbar(mapping = aes(ymax = conf.high,ymin = conf.low,x = Period,color = Period), width=0.9, linewidth=1.2,
                    data = dt, inherit.aes = FALSE)+
      geom_point(aes(x=Period, y=predicted, fill=Period, color=Period), size=3.5, alpha=1, shape=23,
                 data = dt, inherit.aes = FALSE)
    
    fig5a
    
    fig5a.black =
      ggplot(var.dat_appr, aes(x = Period, y = sqrt_variance / 10)) +
      geom_violin(aes(fill = Period), position = position_dodge(.9), alpha = 0.2) +
      geom_jitter(aes(fill = Period, color = Period), alpha = 0.4) +
      theme_ classic() +
      theme(strip.background = element_blank(),
            strip.placement = "outside",
            axis.text.x = element_text(angle = -0)) +
      facet_wrap(~Age_Class, strip.position = "bottom") +
      labs(x = NULL, y = "Approach Variance (as Ratio)", fill = "Period", color = "Period") +
      new_scale_fill() + new_scale_color() +
      geom_errorbar(
        mapping = aes(x = Period, ymin = conf.low, ymax = conf.high),
        data = dt,
        inherit.aes = FALSE,
        width = 0.9,
        linewidth = 0.8,
        color = "black"
      ) +
      geom_point(
        mapping = aes(x = Period, y = predicted),
        data = dt,
        inherit.aes = FALSE,
        size = 3.5,
        alpha = 1,
        shape = 23,
        color = "black",
        fill = "black"
      )
    fig5a.black
    
 
     
# all results and figures: ####
    
    ###### CHRISTIAN RUN FROM HERE TO GET TABLES
    
    model1.results$`P Value` <- p_values_rounded
    model1.results$`P Value` = round(model1.results$`P Value`,4)
    model1a.results$`P Value` <- p_values_rounded
    model1a.results$`P Value` = round(model1a.results$`P Value`,4)
    #model2a.results$`P Value` = round(model2a.results$`P Value`,4)
    model3.results$`P Value` <- p_values_rounded
    model3.results$`P Value` = round(model3.results$`P Value`,4)
    model3a.results$`P Value` <- p_values_rounded
    model3a.results$`P Value` = round(model3a.results$`P Value`,4)
    model4.results$`P Value` <- p_values_rounded
    model4.results$`P Value` = round(model3a.results$`P Value`,4)
    #model4a.results$`P Value` = round(model4a.results$`P Value`,4)
    model5.results$`P Value` <- p_values_rounded
    model5.results$`P Value` = round(model5.results$`P Value`,4)
    model5a.results$`P Value` <- p_values_rounded
    model5a.results$`P Value` = round(model5a.results$`P Value`,4)
    
    # scolding duration
    comp1
    ranef.diagn.plot(model1)
    dispersion1
    model1.results
    posthoc_scold.results
    fig1
    
    # scolding variance
    comp1a
    dispersion1a
    ranef.diagn.plot(model1a)
    model1a.results
    posthoc1a.results
    fig1a
    
    # investigate duration
    comp2 # not significant, end of analysis
    dispersion2
    #model2.results not available
    #post2.results not available
    fig2 # without model results
    
    # investigate variance
    #comp2a
    #dispersion2a
    #ranef.diagn.plot(model2a)
    #model2a.results
    #posthoc2a.results
    #fig2a
    
    # ignore duration
    comp3
    dispersion3
    ranef.diagn.plot(model3)
    model3.results
    posthoc3.results
    fig3
    
    # ignore variance
    comp3a
    dispersion3a
    ranef.diagn.plot(model3a)
    model3a.results
    posthoc3a.results
    fig3a
    
    # Crouch duration
    comp4 # not significant
    dispersion4 
    ranef.diagn.plot(model4)# massively overdispersed, bad BLUPs, therefore try binary transformation and binomial model
    #model4.results not available
    #post4.results not available
    comp4.bin # not significant either
    ranef.diagn.plot(model4) # bad BLUPs
    fig4
    
    # Crouch variance
    #comp4a
    #dispersion4a
    #model4a.results
    #posthoc4a.results
    #ranef.diagn.plot(model4a)
    #fig4a
    
    # approach frequency
    comp5
    dispersion5
    model5.results
    posthoc5.results
    ranef.diagn.plot(model5)
    fig5
    
    # approach variance
    comp5a
    dispersion5a
    model5a.results
    post5a.results
    ranef.diagn.plot(model5a)
    fig5a
    
  
# additional plots ####
    
    # scolding for parents and offspring
        hab.dur = filter(mob, Behaviour == "Scolding" & 
                           Type == "Percentages" 
                         )
        
        hab.dur$Presentation=as.character(hab.dur$Presentation)
        
        # calculate means for lineplots
        means <- aggregate(Value ~ Presentation + Age_Class, data = hab.dur, FUN = mean)
        
        
        # choose colours that are colour blind safe and somewhat nice to look at
        custom_colors <- c("#0072B2", "#009E73", "#D55E00", "#CC79A7", "#E69F00", "#56B4E9")  
        
        # habituation plot
        figure.habituation = ggplot(hab.dur, aes(x = Presentation, y = Value/100)) +
          geom_violin(aes(fill = Presentation), position = position_dodge(.9), alpha = 0.2) +
          geom_jitter(aes(fill = Presentation, color = Presentation), alpha = 0.4) +
          geom_line(data = means, aes(group = Age_Class, y = Value/100, color = Age_Class), 
                    linewidth = 1) +  
          scale_fill_manual(values = custom_colors) +  
          scale_color_manual(values = custom_colors) +  
          theme_classic() +
          theme(strip.background = element_blank(),
                strip.placement = "outside",
                axis.text.x = element_text(angle = -0)) +
          facet_wrap(~ Age_Class, strip.position = "bottom") +
          labs(x = NULL, y = "Scolding Ratio", fill = "Presentation", color = "Presentation")
        figure.habituation
        
    # scolding for parents
        hab.dur = filter(mob, Behaviour == "Scolding" & # set response of choice for below plot
                           Type == "Percentages" & 
                           Age_Class == "adult"
                         )
        
        hab.dur$Presentation=as.character(hab.dur$Presentation)
        
        # calculate means for lineplots
        means <- aggregate(Value ~ Presentation, data = hab.dur, FUN = mean)
        
        
        # choose colours that are colour blind safe and somewhat nice to look at
        custom_colors <- c("#0072B2", "#009E73", "#D55E00", "#CC79A7", "#E69F00", "#56B4E9")  
        
        # habituation plot
        figure.habituation.parent =
        ggplot(hab.dur, aes(x = Presentation, y = Value/100)) +
          geom_violin(aes(fill = Presentation), position = position_dodge(.9), alpha = 0.2) +
          geom_jitter(aes(fill = Presentation, color = Presentation), alpha = 0.4) +
          geom_line(data = means, aes(x = Presentation, y = Value / 100, group = 1), size = 1) +
          scale_fill_manual(values = custom_colors) +  
          scale_color_manual(values = custom_colors) +  
          theme_classic() +
          theme(strip.background = element_blank(),
                strip.placement = "outside",
                axis.text.x = element_text(angle = -0)) +
          labs(x = NULL, y = "Scolding Ratio for Parents", fill = "Presentation", color = "Presentation")
        figure.habituation.parent
        
    
# # export as excel ####
    library(writexl)
    library(openxlsx)

    # create xlsx file
    excel_file <- "tables and figures_30-12-24.xlsx"

    # create new workbook
    wb <- createWorkbook()

    # write tables into workbook
    write_xlsx = function(df, sheet_name) {
      addWorksheet(wb, sheet_name)
      writeData(wb, sheet_name, df, startCol = 1, startRow = 1)
    }

    # specifiy sheets and contents
    write_xlsx(comp1, "comp1")
    write_xlsx(dispersion1, "dispersion1")
    write_xlsx(model1.results, "model1_results")
    write_xlsx(posthoc_scold.results, "post1_results_really_correct")

    write_xlsx(comp1a, "comp1a")
    write_xlsx(dispersion1a, "dispersion1a")
    write_xlsx(model1a.results, "model1a_results")
    write_xlsx(posthoc1a.results, "posthoc1a_results")

    write_xlsx(comp2, "comp2")
    write_xlsx(dispersion2, "dispersion2")
    #write_xlsx(model2.results, "model2_results")
    #write_xlsx(post2.results, "post2_results")

    #write_xlsx(comp2a, "comp2a")
    #write_xlsx(dispersion2a, "dispersion2a")
    #write_xlsx(model2a.results, "model2a_results")
    #write_xlsx(post2a.results, "post2a_results")

    write_xlsx(comp3, "comp3")
    write_xlsx(dispersion3, "dispersion3")
    write_xlsx(model3.results, "model3_results")
    write_xlsx(posthoc3.results, "posthoc3_results")

    write_xlsx(comp3a, "comp3a")
    write_xlsx(dispersion3a, "dispersion3a")
    write_xlsx(model3a.results, "model3a_results")
    write_xlsx(posthoc3a.results, "post3a_results_correct")

    write_xlsx(comp4, "comp4")
    write_xlsx(dispersion4, "dispersion4")
    #write_xlsx(model4.results, "model4_results")
    #write_xlsx(post4.results, "post4_results")

    #write_xlsx(comp4a, "comp4a")
    #write_xlsx(dispersion4a, "dispersion4a")
    #write_xlsx(model4a.results, "model4a_results")
    #write_xlsx(post4a.results, "post4a_results")

    write_xlsx(comp5, "comp5")
    write_xlsx(dispersion5, "dispersion5")
    write_xlsx(model5.results, "model5_results")
    write_xlsx(posthoc5.results, "posthoc5_results")

    write_xlsx(comp5a, "comp5a")
    write_xlsx(dispersion5a, "dispersion5a")
    write_xlsx(model5a.results, "model5a_results")
    write_xlsx(post5a.results, "post5a_results")


    # write ggplots to workbook
    write_ggplot = function(ggplot_obj, sheet_name) {
      addWorksheet(wb, sheet_name)
      insertPlot(wb, sheet_name, width = 10, height = 7, startCol = 1, startRow = 1)
      print(ggplot_obj)
    }

    write_ggplot(fig1, "fig1")
    write_ggplot(fig1a, "fig1a")

    write_ggplot(fig2, "fig2")
    #write_ggplot(fig2a, "fig2a")

    write_ggplot(fig3, "fig3")
    write_ggplot(fig3a, "fig3a")

    write_ggplot(fig4, "fig4")
    #write_ggplot(fig4a, "fig4a")

    write_ggplot(fig5, "fig5")
    write_ggplot(fig5a, "fig5a")

    write_ggplot(figure.habituation, "fig_hab")
    write_ggplot(figure.habituation.parent, "fig_hab_par")

    # save workbook
    saveWorkbook(wb, excel_file)


  # export plots with custom settings ####

    # list of all plots to export:
    # original plots
    fig1
    fig1a
    fig2
    #fig2a
    fig3
    fig3a
    fig4
    #fig4a
    fig5
    fig5a
    figure.habituation
    figure.habituation.parent

    # define custom theme:
    custom_theme = theme(
      strip.background = element_blank(),
      strip.placement = "outside",
      axis.text.x = element_text(angle = 0, size = 14),  # increase x-axis text size
      axis.text.y = element_text(size = 14),  # increase y-axis text size
      axis.title.x = element_text(size = 16),  # increase x-axis title size
      axis.title.y = element_text(size = 16),  # increase y-axis title size
      legend.text = element_text(size = 12),  # increase legend text size
      legend.title = element_text(size = 14),  # increase legend title size
      strip.text = element_text(size = 14)  # increase facet strip text size
    )

    # update plots to custom theme:
    fig1 = fig1 + custom_theme
    fig1a = fig1a + custom_theme
    fig2 = fig2 + custom_theme
    #fig2a = fig2a + custom_theme
    fig3 = fig3 + custom_theme
    fig3a = fig3a + custom_theme
    fig4 = fig4 + custom_theme
    #fig4a = fig4a + custom_theme
    fig5 = fig5 + custom_theme
    fig5a = fig5a + custom_theme
    figure.habituation = figure.habituation + custom_theme
    figure.habituation.parent = figure.habituation.parent + custom_theme


    # set filenames
    plots_and_filenames = list(
      fig1 = "figure1.tiff",
      fig1a = "figure1a.tiff",
      fig2 = "figure2.tiff",
      #fig2a = "figure2a.tiff",
      fig3 = "figure3.tiff",
      fig3a = "figure3a.tiff",
      fig4 = "figure4.tiff",
      #fig4a = "figure4a.tiff",
      fig5 = "figure5.tiff",
      #fig5a = "figure5a.tiff",
      figure.habituation = "figure_habituation.tiff",
      figure.habituation.parent = "figure_habituation_parent.tiff"
    )

    # function to save plots
    save_plot = function(plot, filename) {
      ggsave(
        filename,
        plot = plot,
        device = NULL,
        path = NULL,
        scale = 1.4,
        width = 170,
        height = 80,
        units = "mm",
        dpi = 300,
        limitsize = TRUE,
        compression = "lzw"
      )
    }
    # adjust this info to current journal:
    # 1 column (85 mm) or 2 columns (170 mm); 300 dpi, compression lzw

    # loop through the list and save each plot
    for (plot_name in names(plots_and_filenames)) {
      save_plot(get(plot_name), plots_and_filenames[[plot_name]])
    }


    save.image("antipredator_vertical.RData")
    
    
    sessionInfo() # list R and package versions used in publication
    
    # R version 4.3.1 (2023-06-16 ucrt)
    # Platform: x86_64-w64-mingw32/x64 (64-bit)
    # Running under: Windows 11 x64 (build 26100)
    # 
    # Matrix products: default
    # 
    # 
    # locale:
    #   [1] LC_COLLATE=English_United Kingdom.utf8  LC_CTYPE=English_United Kingdom.utf8   
    # [3] LC_MONETARY=English_United Kingdom.utf8 LC_NUMERIC=C                           
    # [5] LC_TIME=English_United Kingdom.utf8    
    # 
    # time zone: Europe/Vienna
    # tzcode source: internal
    # 
    # attached base packages:
    #   [1] stats     graphics  grDevices utils     datasets  methods   base     
    # 
    # other attached packages:
    #   [1] marginaleffects_0.24.0 beepr_2.0              rlang_1.1.1            tictoc_1.2.1          
    # [5] effects_4.2-2          broom.mixed_0.2.9.5    ggnewscale_0.4.10      data.table_1.15.2     
    # [9] ggeffects_1.5.0        readxl_1.4.3           emmeans_1.10.0         DHARMa_0.4.6          
    # [13] car_3.1-2              carData_3.0-5          glmmTMB_1.1.8          lubridate_1.9.3       
    # [17] forcats_1.0.0          stringr_1.5.1          dplyr_1.1.2            purrr_1.0.2           
    # [21] readr_2.1.5            tidyr_1.3.1            tibble_3.2.1           ggplot2_3.5.0         
    # [25] tidyverse_2.0.0       
    # 
    # loaded via a namespace (and not attached):
    #   [1] Rdpack_2.6          DBI_1.2.2           sandwich_3.1-0      magrittr_2.0.3      multcomp_1.4-25    
    # [6] furrr_0.3.1         compiler_4.3.1      mgcv_1.8-42         vctrs_0.6.3         fastmap_1.1.1      
    # [11] pkgconfig_2.0.3     crayon_1.5.2        ellipsis_0.3.2      backports_1.4.1     labeling_0.4.3     
    # [16] utf8_1.2.3          promises_1.2.1      tzdb_0.4.0          haven_2.5.4         nloptr_2.0.3       
    # [21] bit_4.0.5           later_1.3.2         broom_1.0.5         parallel_4.3.1      R6_2.5.1           
    # [26] gap.datasets_0.0.6  stringi_1.8.3       qgam_1.3.4          parallelly_1.37.1   boot_1.3-28.1      
    # [31] cellranger_1.1.0    numDeriv_2016.8-1.1 estimability_1.5    iterators_1.0.14    Rcpp_1.0.11        
    # [36] zoo_1.8-12          audio_0.1-11        httpuv_1.6.14       Matrix_1.6-5        splines_4.3.1      
    # [41] nnet_7.3-19         timechange_0.3.0    tidyselect_1.2.1    rstudioapi_0.15.0   abind_1.4-5        
    # [46] doParallel_1.0.17   TMB_1.9.10          codetools_0.2-19    sjlabelled_1.2.0    listenv_0.9.1      
    # [51] lattice_0.21-8      plyr_1.8.9          shiny_1.8.0         withr_3.0.0         coda_0.19-4.1      
    # [56] future_1.33.2       survival_3.5-5      survey_4.4-1        pillar_1.9.0        gap_1.5-3          
    # [61] foreach_1.5.2       insight_1.0.0       generics_0.1.3      vroom_1.6.5         hms_1.1.3          
    # [66] munsell_0.5.0       scales_1.3.0        minqa_1.2.6         globals_0.16.3      xtable_1.8-4       
    # [71] glue_1.6.2          tools_4.3.1         lme4_1.1-35.1       mvtnorm_1.2-4       grid_4.3.1         
    # [76] mitools_2.4         rbibutils_2.2.16    datawizard_0.9.1    colorspace_2.1-0    nlme_3.1-162       
    # [81] cli_3.6.1           fansi_1.0.4         gtable_0.3.4        digest_0.6.35       TH.data_1.1-2      
    # [86] farver_2.1.1        htmltools_0.5.7     lifecycle_1.0.4     mime_0.12           bit64_4.0.5        
    # [91] MASS_7.3-60        
    
    
    
    
    
    
    
    
    
    
    
    
    #### comments #########
    
    
    
    # IMPORTANT: explanation for eventual continuation despite non-significant model comparison ####    
    # please read the following information and also mention this in your manuscript/paper/report as explanation:
    # strictly speaking, according to some statisticians, you now have to stop your analysis, because the model comparison was not significant
    # however, recently the interpreation and importance of the p value has shifted to get away from over reliance on p values
    # therefore, considering this is a borderline result where we are very close to a significant result, i continue
    # this also serves as teaching opportunity to showcase my process in case you want to apply this to other data in the future
    # to show that i am not alone / unfounded in this approach, i provide following citation and reference as example:
    
    # "Two notes on our decision-making process during analysis: in cases where an interaction of interest returned a trend-level effect (i.e. returned ap-value between 0.05 and 0.1), we could neither ignore nor unequivocallyassume the possibility of an effect. In the face of such an event, we report the interaction term effect as ourmain finding but we take the extra step of fitting and reporting the output of the reduced (additive) model,i.e.weprovidethereaderwiththecompleteinformation.Wetakeasimilarapproachinthefaceoffull–nullmodel comparisons that just fail to reach significance; here we can again neitherignore nor unequivocallyassume the possibility of a significant difference between the two models and for this reason we take thestep of fitting and reporting the reduced (additive) model in addition to reporting the full model"
    # as written in the last paragraph before the results in: 
    # Titchener, R., Thiriau, C., Hüser, T., Scherberger, H., Fischer, J., &#38; Keupp, S. (2023). Social disappointment and partner presence affect long-tailed macaque refusal behaviour in an “inequity aversion” experiment. <i>Royal Society Open Science</i>, <i>10</i>(3). https://doi.org/10.1098/rsos.221225
    
    # above publication also very nicely explains some other reasoning for their statistical analysis and provides good references, e.g. for the full null model coparison framework and the issue with cryptical multiple testing
    
    # i therefore continue and look at the model results:  
    
    
